# Supplementary material for: DataXflow: Synergizing data-driven modeling with best parameter fit and optimal control – An efficient data analysis for cancer research
Source: Comput Struct Biotechnol J. 2024 Apr 8;23:1755–72. doi: 10.1016/j.csbj.2024.04.010 (PMC11068525; doi:10.1016/j.csbj.2024.04.010)
Supplement: Supplementary file 2 — Supplementary material. [file mmc2.zip]

Archive with 79 entries (62 files):
- DataXflow-master/
- DataXflow-master/D2D_extended/
- DataXflow-master/D2D_extended/Readme.txt
- DataXflow-master/D2D_extended/advanced_script.m
- DataXflow-master/D2D_extended/arBestFit_SetPars.m
- DataXflow-master/D2D_extended/arInitValues.m
- DataXflow-master/D2D_extended/arUpdateSetPars.m
- DataXflow-master/D2D_extended/start_script.m
- DataXflow-master/Example/
- DataXflow-master/Example/H358_D2DMapping.tsv
- DataXflow-master/Example/H358_DataNodeNames.csv
- DataXflow-master/Example/H358_initValues.txt
- DataXflow-master/Example/H358_topology.graphml
- DataXflow-master/Example/PEtab.zip
- DataXflow-master/Example/Readme.txt
- DataXflow-master/Example/data.csv
- DataXflow-master/JimenaE.jar
- DataXflow-master/README.md
- DataXflow-master/data_preparation/
- DataXflow-master/data_preparation/Filtering_script_scH358.py
- DataXflow-master/data_preparation/Normalisation_script_scH358.py
- DataXflow-master/data_preparation/Readme.txt
- DataXflow-master/external_stimuli/
- DataXflow-master/external_stimuli/Readme.txt
- DataXflow-master/external_stimuli/SQH_method.m
- DataXflow-master/external_stimuli/backward.m
- DataXflow-master/external_stimuli/backward_SQH.m
- DataXflow-master/external_stimuli/combinatorial_method.m
- DataXflow-master/external_stimuli/createJacobian.m
- DataXflow-master/external_stimuli/drawStates.m
- DataXflow-master/external_stimuli/drawStatesFromFile.m
- DataXflow-master/external_stimuli/drawStimuli.m
- DataXflow-master/external_stimuli/drawStimuliFromFile.m
- DataXflow-master/external_stimuli/forward.m
- DataXflow-master/external_stimuli/get_J.m
- DataXflow-master/external_stimuli/get_J_SQH.m
- DataXflow-master/external_stimuli/get_xd.m
- DataXflow-master/external_stimuli/projected_gradient_method.m
- DataXflow-master/external_stimuli/projection.m
- DataXflow-master/external_stimuli/setControls.m
- DataXflow-master/src/
- DataXflow-master/src/jimena/
- DataXflow-master/src/jimena/binaryrn/
- DataXflow-master/src/jimena/binaryrn/Connection.java
- DataXflow-master/src/jimena/binaryrn/NetworkConnection.java
- DataXflow-master/src/jimena/binaryrn/NetworkNode.java
- DataXflow-master/src/jimena/binaryrn/RegulatoryNetwork.java
- DataXflow-master/src/jimena/binaryrn/RegulatoryNetworkLib.java
- DataXflow-master/src/jimena/gui/
- DataXflow-master/src/jimena/gui/guilib/
- DataXflow-master/src/jimena/gui/guilib/TableFrame.java
- DataXflow-master/src/jimena/gui/guilib/datatable/
- DataXflow-master/src/jimena/gui/guilib/datatable/NodesTable.java
- DataXflow-master/src/jimena/gui/guilib/datatable/TableModelConnections.java
- DataXflow-master/src/jimena/gui/guilib/datatable/TableModelNodes.java
- DataXflow-master/src/jimena/gui/main/
- DataXflow-master/src/jimena/gui/main/Main.java
- DataXflow-master/src/jimena/solver/
- DataXflow-master/src/jimena/solver/SolverFrame.java
- DataXflow-master/src/jimena/weightsCalculator/
- DataXflow-master/src/jimena/weightsCalculator/D2DMapping.java
- DataXflow-master/src/jimena/weightsCalculator/D2DValuesSetter.java
- DataXflow-master/src/jimena/weightsCalculator/fileCreator/
- DataXflow-master/src/jimena/weightsCalculator/fileCreator/CSVNodeNamesCreator.java
- DataXflow-master/src/jimena/weightsCalculator/fileCreator/D2DMappingFileInteractor.java
- DataXflow-master/src/jimena/weightsCalculator/fileCreator/DataNodeNamesFileCreator.java
- DataXflow-master/src/jimena/weightsCalculator/fileCreator/DefCreator.java
- DataXflow-master/src/jimena/weightsCalculator/fileCreator/ExternalStimuliFileCreator.java
- DataXflow-master/src/jimena/weightsCalculator/fileCreator/InitialValuesFileCreator.java
- DataXflow-master/src/jimena/weightsCalculator/gui/
- DataXflow-master/src/jimena/weightsCalculator/gui/AnalyzerFrame.java
- DataXflow-master/src/jimena/weightsCalculator/gui/D2DExternalStimuliFrame.java
- DataXflow-master/src/jimena/weightsCalculator/gui/D2DFrame.java
- DataXflow-master/src/jimena/weightsCalculator/gui/D2DSwitchAnalyzerFrame.java
- DataXflow-master/src/jimena/weightsCalculator/gui/TableModel/
- DataXflow-master/src/jimena/weightsCalculator/gui/TableModel/Control.java
- DataXflow-master/src/jimena/weightsCalculator/gui/TableModel/ControlsTableModel.java
- DataXflow-master/src/jimena/weightsCalculator/gui/TableModel/NodeOfInterest.java
- DataXflow-master/src/jimena/weightsCalculator/gui/TableModel/NodesOfInterestTableModel.java
