# Supplementary material for: DataXflow: Synergizing data-driven modeling with best parameter fit and optimal control – An efficient data analysis for cancer research
Source: Comput Struct Biotechnol J. 2024 Apr 8;23:1755–72. doi: 10.1016/j.csbj.2024.04.010 (PMC11068525; doi:10.1016/j.csbj.2024.04.010)
Supplement: Supplementary file 2 — Supplementary material. [file mmc2.zip › DataXflow-master/D2D_extended/arInitValues.m]

%%%%Script opend the initValue.txt output from JimenaE
% open initValue.txt 
fileID = fopen('name_initValues.txt', 'r');

% Test:
if fileID == -1
    error('problem: name of input not correct');
end

% Read in the data
fileContent = {};
while ~feof(fileID)
    line = fgetl(fileID);
    fileContent = [fileContent, line];
end

% Close file
fclose(fileID);

% Execute the read code
for i = 1:length(fileContent)
    try
        eval(fileContent{i});
    catch
        fprintf('Error when executing line %d\n', i);
    end
end
