# Supplementary material for: DataXflow: Synergizing data-driven modeling with best parameter fit and optimal control – An efficient data analysis for cancer research
Source: Comput Struct Biotechnol J. 2024 Apr 8;23:1755–72. doi: 10.1016/j.csbj.2024.04.010 (PMC11068525; doi:10.1016/j.csbj.2024.04.010)
Supplement: Supplementary file 2 — Supplementary material. [file mmc2.zip › DataXflow-master/D2D_extended/arUpdateSetPars.m]

%%%%read txt file and execute.... into the setup
% Open the text file in read mode
fileID = fopen('updated_arsetpars.txt', 'r');

% Check if the file was opened successfully
if fileID == -1
    error('The file could not be opened.');
end

% Read the contents of the file line by line
fileContent = {};
while ~feof(fileID)
    line = fgetl(fileID);
    fileContent = [fileContent, line];
end

% Close the file
fclose(fileID);

% Execute the read code
for i = 1:length(fileContent)
    try
        eval(fileContent{i});
    catch
        fprintf('Error when executing line %d\n', i);
    end
end
