# Supplementary material for: DataXflow: Synergizing data-driven modeling with best parameter fit and optimal control – An efficient data analysis for cancer research
Source: Comput Struct Biotechnol J. 2024 Apr 8;23:1755–72. doi: 10.1016/j.csbj.2024.04.010 (PMC11068525; doi:10.1016/j.csbj.2024.04.010)
Supplement: Supplementary file 2 — Supplementary material. [file mmc2.zip › DataXflow-master/D2D_extended/start_script.m]

close all; clc;

% load models & data
arInit;
arLoadModel('name_model');
arLoadData('name_data');

arCompileAll;

% load initValues. Change filename in script!
arInitValues;

% fitting of the model. The number of repetitions can be defined 
% in the brackets.
arFit(5);

% hypothesis testing. A statistical test to assess the association between 
% two categorical variables by comparing observed and expected frequencies
arChi2Test;

% plot the results
arPlot;

% save results
arExportPEtab;
arSave;


%%%%%%% END
