# Supplementary material for: DataXflow: Synergizing data-driven modeling with best parameter fit and optimal control – An efficient data analysis for cancer research
Source: Comput Struct Biotechnol J. 2024 Apr 8;23:1755–72. doi: 10.1016/j.csbj.2024.04.010 (PMC11068525; doi:10.1016/j.csbj.2024.04.010)
Supplement: Supplementary file 2 — Supplementary material. [file mmc2.zip › DataXflow-master/Example/H358_D2DMapping.tsv]

Mapping of Nodes
Node-Alias	Node-Name	Node-Number
x1	KRAS	1
x2	proliferation	2
x3	apoptosis	3
x4	CD44	4
x5	CDH1	5
x6	PIK3CA	6
x7	MYC	7
x8	BAX	8
x9	BCL2	9
x10	NFE2L2	10
x11	CTNNB1	11
x12	EP300	12
x13	FBXW7	13
x14	MET	14
x15	TGFBR1	15
x16	EGFR	16
x17	STK11	17
x18	FOS	18
x19	AURKA	19
x20	GSK3B	20
x21	TPX2	21
x22	DYRK2	22
x23	TP53	23
Mapping of Regulated Nodes
Regulated-Alias	Node-Name	up or down	delta-Alias	is Active	Alias-Number
u1	KRAS	d	delta_1	true	1
Mapping of Parameters
Parameter-Alias	Node-Number	i'te Connection(or -1)	Parameter-Type	Source-Node-Alias(or Parameter-Type)	Source-Node-Number(or 0)
h_1	1	-1	h	h	0
a_19_1	1	0	a	x19	19
a_15_1	1	1	a	x15	15
a_14_1	1	2	a	x14	14
a_16_1	1	3	a	x16	16
h_2	2	-1	h	h	0
a_6_2	2	0	a	x6	6
a_10_2	2	1	a	x10	10
a_7_2	2	2	a	x7	7
b_5_2	2	3	b	x5	5
a_17_2	2	4	a	x17	17
a_18_2	2	5	a	x18	18
h_3	3	-1	h	h	0
a_8_3	3	0	a	x8	8
b_10_3	3	1	b	x10	10
h_4	4	-1	h	h	0
b_5_4	4	0	b	x5	5
a_19_4	4	1	a	x19	19
a_11_4	4	2	a	x11	11
h_5	5	-1	h	h	0
a_7_5	5	0	a	x7	7
b_11_5	5	1	b	x11	11
a_12_5	5	2	a	x12	12
a_6_5	5	3	a	x6	6
h_6	6	-1	h	h	0
a_4_6	6	0	a	x4	4
a_1_6	6	1	a	x1	1
a_15_6	6	2	a	x15	15
a_16_6	6	3	a	x16	16
a_14_6	6	4	a	x14	14
h_7	7	-1	h	h	0
a_1_7	7	0	a	x1	1
a_6_7	7	1	a	x6	6
b_20_7	7	2	b	x20	20
h_8	8	-1	h	h	0
a_7_8	8	0	a	x7	7
b_9_8	8	1	b	x9	9
a_12_8	8	2	a	x12	12
a_20_8	8	3	a	x20	20
h_9	9	-1	h	h	0
a_6_9	9	0	a	x6	6
a_19_9	9	1	a	x19	19
b_7_9	9	2	b	x7	7
h_10	10	-1	h	h	0
a_6_10	10	0	a	x6	6
a_17_10	10	1	a	x17	17
h_11	11	-1	h	h	0
a_19_11	11	0	a	x19	19
a_15_11	11	1	a	x15	15
h_12	12	-1	h	h	0
a_6_12	12	0	a	x6	6
h_13	13	-1	h	h	0
a_12_13	13	0	a	x12	12
b_22_13	13	1	b	x22	22
h_14	14	-1	h	h	0
a_4_14	14	0	a	x4	4
b_23_14	14	1	b	x23	23
h_15	15	-1	h	h	0
a_4_15	15	0	a	x4	4
b_17_15	15	1	b	x17	17
h_16	16	-1	h	h	0
a_4_16	16	0	a	x4	4
h_17	17	-1	h	h	0
a_19_17	17	0	a	x19	19
h_18	18	-1	h	h	0
a_1_18	18	0	a	x1	1
h_19	19	-1	h	h	0
a_6_19	19	0	a	x6	6
b_13_19	19	1	b	x13	13
a_21_19	19	2	a	x21	21
h_20	20	-1	h	h	0
a_19_20	20	0	a	x19	19
b_5_20	20	1	b	x5	5
List of Nodes that are constant
node:	TPX2
node:	DYRK2
node:	TP53
The final Time
72.0
