# Supplementary material for: DataXflow: Synergizing data-driven modeling with best parameter fit and optimal control – An efficient data analysis for cancer research
Source: Comput Struct Biotechnol J. 2024 Apr 8;23:1755–72. doi: 10.1016/j.csbj.2024.04.010 (PMC11068525; doi:10.1016/j.csbj.2024.04.010)
Supplement: Supplementary file 2 — Supplementary material. [file mmc2.zip › DataXflow-master/Example/H358_DataNodeNames.csv]

gene_name
KRAS
CD44
PIK3CA
MYC
BAX
NFE2L2
CTNNB1
EP300
FBXW7
MET
TGFBR1
EGFR
STK11
FOS
AURKA
GSK3B
TPX2
DYRK2
