# Supplementary material for: DataXflow: Synergizing data-driven modeling with best parameter fit and optimal control – An efficient data analysis for cancer research
Source: Comput Struct Biotechnol J. 2024 Apr 8;23:1755–72. doi: 10.1016/j.csbj.2024.04.010 (PMC11068525; doi:10.1016/j.csbj.2024.04.010)
Supplement: Supplementary file 2 — Supplementary material. [file mmc2.zip › DataXflow-master/Example/H358_initValues.txt]

arSetPars('h_1'	10.0	1	0	1.0	1000.0);
arSetPars('a_19_1'	1.0	1	0	0.0	1000.0);
arSetPars('a_15_1'	1.0	1	0	0.0	1000.0);
arSetPars('a_14_1'	1.0	1	0	0.0	1000.0);
arSetPars('a_16_1'	1.0	1	0	0.0	1000.0);
arSetPars('h_2'	10.0	1	0	1.0	1000.0);
arSetPars('a_6_2'	1.0	1	0	0.0	1000.0);
arSetPars('a_10_2'	1.0	1	0	0.0	1000.0);
arSetPars('a_7_2'	1.0	1	0	0.0	1000.0);
arSetPars('b_5_2'	5.0	1	0	0.0	1000.0);
arSetPars('a_17_2'	1.0	1	0	0.0	1000.0);
arSetPars('a_18_2'	1.0	1	0	0.0	1000.0);
arSetPars('h_3'	10.0	1	0	1.0	1000.0);
arSetPars('a_8_3'	1.0	1	0	0.0	1000.0);
arSetPars('b_10_3'	5.0	1	0	0.0	1000.0);
arSetPars('h_4'	10.0	1	0	1.0	1000.0);
arSetPars('b_5_4'	5.0	1	0	0.0	1000.0);
arSetPars('a_19_4'	1.0	1	0	0.0	1000.0);
arSetPars('a_11_4'	1.0	1	0	0.0	1000.0);
arSetPars('h_5'	10.0	1	0	1.0	1000.0);
arSetPars('a_7_5'	1.0	1	0	0.0	1000.0);
arSetPars('b_11_5'	5.0	1	0	0.0	1000.0);
arSetPars('a_12_5'	1.0	1	0	0.0	1000.0);
arSetPars('a_6_5'	1.0	1	0	0.0	1000.0);
arSetPars('h_6'	10.0	1	0	1.0	1000.0);
arSetPars('a_4_6'	1.0	1	0	0.0	1000.0);
arSetPars('a_1_6'	1.0	1	0	0.0	1000.0);
arSetPars('a_15_6'	1.0	1	0	0.0	1000.0);
arSetPars('a_16_6'	1.0	1	0	0.0	1000.0);
arSetPars('a_14_6'	1.0	1	0	0.0	1000.0);
arSetPars('h_7'	10.0	1	0	1.0	1000.0);
arSetPars('a_1_7'	1.0	1	0	0.0	1000.0);
arSetPars('a_6_7'	1.0	1	0	0.0	1000.0);
arSetPars('b_20_7'	5.0	1	0	0.0	1000.0);
arSetPars('h_8'	10.0	1	0	1.0	1000.0);
arSetPars('a_7_8'	1.0	1	0	0.0	1000.0);
arSetPars('b_9_8'	5.0	1	0	0.0	1000.0);
arSetPars('a_12_8'	1.0	1	0	0.0	1000.0);
arSetPars('a_20_8'	1.0	1	0	0.0	1000.0);
arSetPars('h_9'	10.0	1	0	1.0	1000.0);
arSetPars('a_6_9'	1.0	1	0	0.0	1000.0);
arSetPars('a_19_9'	1.0	1	0	0.0	1000.0);
arSetPars('b_7_9'	5.0	1	0	0.0	1000.0);
arSetPars('h_10'	10.0	1	0	1.0	1000.0);
arSetPars('a_6_10'	1.0	1	0	0.0	1000.0);
arSetPars('a_17_10'	1.0	1	0	0.0	1000.0);
arSetPars('h_11'	10.0	1	0	1.0	1000.0);
arSetPars('a_19_11'	1.0	1	0	0.0	1000.0);
arSetPars('a_15_11'	1.0	1	0	0.0	1000.0);
arSetPars('h_12'	10.0	1	0	1.0	1000.0);
arSetPars('a_6_12'	1.0	1	0	0.0	1000.0);
arSetPars('h_13'	10.0	1	0	1.0	1000.0);
arSetPars('a_12_13'	1.0	1	0	0.0	1000.0);
arSetPars('b_22_13'	5.0	1	0	0.0	1000.0);
arSetPars('h_14'	10.0	1	0	1.0	1000.0);
arSetPars('a_4_14'	1.0	1	0	0.0	1000.0);
arSetPars('b_23_14'	5.0	1	0	0.0	1000.0);
arSetPars('h_15'	10.0	1	0	1.0	1000.0);
arSetPars('a_4_15'	1.0	1	0	0.0	1000.0);
arSetPars('b_17_15'	5.0	1	0	0.0	1000.0);
arSetPars('h_16'	10.0	1	0	1.0	1000.0);
arSetPars('a_4_16'	1.0	1	0	0.0	1000.0);
arSetPars('h_17'	10.0	1	0	1.0	1000.0);
arSetPars('a_19_17'	1.0	1	0	0.0	1000.0);
arSetPars('h_18'	10.0	1	0	1.0	1000.0);
arSetPars('a_1_18'	1.0	1	0	0.0	1000.0);
arSetPars('h_19'	10.0	1	0	1.0	1000.0);
arSetPars('a_6_19'	1.0	1	0	0.0	1000.0);
arSetPars('b_13_19'	5.0	1	0	0.0	1000.0);
arSetPars('a_21_19'	1.0	1	0	0.0	1000.0);
arSetPars('h_20'	10.0	1	0	1.0	1000.0);
arSetPars('a_19_20'	1.0	1	0	0.0	1000.0);
arSetPars('b_5_20'	5.0	1	0	0.0	1000.0);
arSetPars('init_x1'	0.5	1	0	0.0	1.0);
arSetPars('init_x2'	0.5	1	0	0.0	1.0);
arSetPars('init_x3'	0.5	1	0	0.0	1.0);
arSetPars('init_x4'	0.5	1	0	0.0	1.0);
arSetPars('init_x5'	0.5	1	0	0.0	1.0);
arSetPars('init_x6'	0.5	1	0	0.0	1.0);
arSetPars('init_x7'	0.5	1	0	0.0	1.0);
arSetPars('init_x8'	0.5	1	0	0.0	1.0);
arSetPars('init_x9'	0.5	1	0	0.0	1.0);
arSetPars('init_x10'	0.5	1	0	0.0	1.0);
arSetPars('init_x11'	0.5	1	0	0.0	1.0);
arSetPars('init_x12'	0.5	1	0	0.0	1.0);
arSetPars('init_x13'	0.5	1	0	0.0	1.0);
arSetPars('init_x14'	0.5	1	0	0.0	1.0);
arSetPars('init_x15'	0.5	1	0	0.0	1.0);
arSetPars('init_x16'	0.5	1	0	0.0	1.0);
arSetPars('init_x17'	0.5	1	0	0.0	1.0);
arSetPars('init_x18'	0.5	1	0	0.0	1.0);
arSetPars('init_x19'	0.5	1	0	0.0	1.0);
arSetPars('init_x20'	0.5	1	0	0.0	1.0);
arSetPars('init_x21'	0.5	1	0	0.0	1.0);
arSetPars('init_x22'	0.5	1	0	0.0	1.0);
arSetPars('init_x23'	0.5	1	0	0.0	1.0);
arSetPars('delta_1'	1.0	1	0	0.0	1000.0);
