# Supplementary material for: DataXflow: Synergizing data-driven modeling with best parameter fit and optimal control – An efficient data analysis for cancer research
Source: Comput Struct Biotechnol J. 2024 Apr 8;23:1755–72. doi: 10.1016/j.csbj.2024.04.010 (PMC11068525; doi:10.1016/j.csbj.2024.04.010)
Supplement: Supplementary file 2 — Supplementary material. [file mmc2.zip › DataXflow-master/Example/H358_topology.graphml]

<?xml version="1.0" encoding="UTF-8" standalone="no"?>
<graphml xmlns="http://graphml.graphdrawing.org/xmlns" xmlns:java="http://www.yworks.com/xml/yfiles-common/1.0/java" xmlns:sys="http://www.yworks.com/xml/yfiles-common/markup/primitives/2.0" xmlns:x="http://www.yworks.com/xml/yfiles-common/markup/2.0" xmlns:xsi="http://www.w3.org/2001/XMLSchema-instance" xmlns:y="http://www.yworks.com/xml/graphml" xmlns:yed="http://www.yworks.com/xml/yed/3" xsi:schemaLocation="http://graphml.graphdrawing.org/xmlns http://www.yworks.com/xml/schema/graphml/1.1/ygraphml.xsd">
  <!--Created by yEd 3.21.1-->
  <key attr.name="Beschreibung" attr.type="string" for="graph" id="d0"/>
  <key for="port" id="d1" yfiles.type="portgraphics"/>
  <key for="port" id="d2" yfiles.type="portgeometry"/>
  <key for="port" id="d3" yfiles.type="portuserdata"/>
  <key attr.name="url" attr.type="string" for="node" id="d4"/>
  <key attr.name="description" attr.type="string" for="node" id="d5"/>
  <key for="node" id="d6" yfiles.type="nodegraphics"/>
  <key for="graphml" id="d7" yfiles.type="resources"/>
  <key attr.name="url" attr.type="string" for="edge" id="d8"/>
  <key attr.name="description" attr.type="string" for="edge" id="d9"/>
  <key for="edge" id="d10" yfiles.type="edgegraphics"/>
  <graph edgedefault="directed" id="G">
    <data key="d0" xml:space="preserve"/>
    <node id="n0">
      <data key="d6">
        <y:ShapeNode>
          <y:Geometry height="30.0" width="40.190661478599225" x="183.48562164165276" y="117.5"/>
          <y:Fill color="#FFFF00" transparent="false"/>
          <y:BorderStyle color="#000000" raised="false" type="line" width="1.0"/>
          <y:NodeLabel alignment="center" autoSizePolicy="content" fontFamily="Dialog" fontSize="12" fontStyle="plain" hasBackgroundColor="false" hasLineColor="false" height="18.701171875" horizontalTextPosition="center" iconTextGap="4" modelName="custom" textColor="#000000" verticalTextPosition="bottom" visible="true" width="36.677734375" x="1.7564635517996123" xml:space="preserve" y="5.6494140625">KRAS<y:LabelModel><y:SmartNodeLabelModel distance="4.0"/></y:LabelModel><y:ModelParameter><y:SmartNodeLabelModelParameter labelRatioX="0.0" labelRatioY="0.0" nodeRatioX="0.0" nodeRatioY="0.0" offsetX="0.0" offsetY="0.0" upX="0.0" upY="-1.0"/></y:ModelParameter></y:NodeLabel>
          <y:NodeLabel alignment="center" autoSizePolicy="content" fontFamily="Dialog" fontSize="12" fontStyle="plain" hasBackgroundColor="false" hasLineColor="false" hasText="false" height="4.0" horizontalTextPosition="center" iconTextGap="4" modelName="custom" textColor="#000000" verticalTextPosition="bottom" visible="true" width="4.0" x="29.492217898832678" y="14.0">
            <y:LabelModel>
              <y:SmartNodeLabelModel distance="4.0"/>
            </y:LabelModel>
            <y:ModelParameter>
              <y:SmartNodeLabelModelParameter labelRatioX="0.5" labelRatioY="0.0" nodeRatioX="0.33333333333333337" nodeRatioY="0.033333333333333326" offsetX="0.0" offsetY="0.0" upX="0.0" upY="-1.0"/>
            </y:ModelParameter>
          </y:NodeLabel>
          <y:Shape type="rectangle"/>
        </y:ShapeNode>
      </data>
    </node>
    <node id="n1">
      <data key="d6">
        <y:ShapeNode>
          <y:Geometry height="30.0" width="75.29182879377433" x="142.48265703168425" y="591.5"/>
          <y:Fill color="#99CCFF" transparent="false"/>
          <y:BorderStyle color="#000000" raised="false" type="line" width="1.0"/>
          <y:NodeLabel alignment="center" autoSizePolicy="content" fontFamily="Dialog" fontSize="12" fontStyle="plain" hasBackgroundColor="false" hasLineColor="false" height="18.701171875" horizontalTextPosition="center" iconTextGap="4" modelName="custom" textColor="#000000" verticalTextPosition="bottom" visible="true" width="66.701171875" x="4.2953284593871786" xml:space="preserve" y="5.6494140625">proliferation<y:LabelModel><y:SmartNodeLabelModel distance="4.0"/></y:LabelModel><y:ModelParameter><y:SmartNodeLabelModelParameter labelRatioX="0.0" labelRatioY="0.0" nodeRatioX="0.0" nodeRatioY="0.0" offsetX="0.0" offsetY="0.0" upX="0.0" upY="-1.0"/></y:ModelParameter></y:NodeLabel>
          <y:Shape type="rectangle"/>
        </y:ShapeNode>
      </data>
    </node>
    <node id="n2">
      <data key="d6">
        <y:ShapeNode>
          <y:Geometry height="30.0" width="78.68871595330745" x="75.5528642455685" y="642.0"/>
          <y:Fill color="#FF6600" transparent="false"/>
          <y:BorderStyle color="#000000" raised="false" type="line" width="1.0"/>
          <y:NodeLabel alignment="center" autoSizePolicy="content" fontFamily="Dialog" fontSize="12" fontStyle="plain" hasBackgroundColor="false" hasLineColor="false" height="18.701171875" horizontalTextPosition="center" iconTextGap="4" modelName="custom" textColor="#000000" verticalTextPosition="bottom" visible="true" width="55.369140625" x="11.659787664153725" xml:space="preserve" y="5.6494140625">apoptosis<y:LabelModel><y:SmartNodeLabelModel distance="4.0"/></y:LabelModel><y:ModelParameter><y:SmartNodeLabelModelParameter labelRatioX="0.0" labelRatioY="0.0" nodeRatioX="0.0" nodeRatioY="0.0" offsetX="0.0" offsetY="0.0" upX="0.0" upY="-1.0"/></y:ModelParameter></y:NodeLabel>
          <y:Shape type="rectangle"/>
        </y:ShapeNode>
      </data>
    </node>
    <node id="n3">
      <data key="d6">
        <y:ShapeNode>
          <y:Geometry height="30.0" width="41.32295719844353" x="220.7428864801433" y="285.5"/>
          <y:Fill color="#FFFFFF" transparent="false"/>
          <y:BorderStyle color="#000000" raised="false" type="line" width="1.0"/>
          <y:NodeLabel alignment="center" autoSizePolicy="content" fontFamily="Dialog" fontSize="12" fontStyle="plain" hasBackgroundColor="false" hasLineColor="false" height="18.701171875" horizontalTextPosition="center" iconTextGap="4" modelName="custom" textColor="#000000" verticalTextPosition="bottom" visible="true" width="34.6796875" x="3.321634849221766" xml:space="preserve" y="5.6494140625">CD44<y:LabelModel><y:SmartNodeLabelModel distance="4.0"/></y:LabelModel><y:ModelParameter><y:SmartNodeLabelModelParameter labelRatioX="0.0" labelRatioY="0.0" nodeRatioX="0.0" nodeRatioY="0.0" offsetX="0.0" offsetY="0.0" upX="0.0" upY="-1.0"/></y:ModelParameter></y:NodeLabel>
          <y:Shape type="rectangle"/>
        </y:ShapeNode>
      </data>
    </node>
    <node id="n4">
      <data key="d6">
        <y:ShapeNode>
          <y:Geometry height="30.0" width="42.455252918287925" x="117.46602433450683" y="228.5"/>
          <y:Fill color="#C0C0C0" transparent="false"/>
          <y:BorderStyle color="#000000" raised="false" type="line" width="1.0"/>
          <y:NodeLabel alignment="center" autoSizePolicy="content" fontFamily="Dialog" fontSize="12" fontStyle="plain" hasBackgroundColor="false" hasLineColor="false" height="18.701171875" horizontalTextPosition="center" iconTextGap="4" modelName="custom" textColor="#000000" verticalTextPosition="bottom" visible="true" width="36.671875" x="2.8916889591439627" xml:space="preserve" y="5.6494140625">CDH1<y:LabelModel><y:SmartNodeLabelModel distance="4.0"/></y:LabelModel><y:ModelParameter><y:SmartNodeLabelModelParameter labelRatioX="0.0" labelRatioY="0.0" nodeRatioX="0.0" nodeRatioY="0.0" offsetX="0.0" offsetY="0.0" upX="0.0" upY="-1.0"/></y:ModelParameter></y:NodeLabel>
          <y:Shape type="rectangle"/>
        </y:ShapeNode>
      </data>
    </node>
    <node id="n5">
      <data key="d6">
        <y:ShapeNode>
          <y:Geometry height="30.0" width="60.571984435797674" x="148.23146809956148" y="444.5"/>
          <y:Fill color="#FFFFFF" transparent="false"/>
          <y:BorderStyle color="#000000" raised="false" type="line" width="1.0"/>
          <y:NodeLabel alignment="center" autoSizePolicy="content" fontFamily="Dialog" fontSize="12" fontStyle="plain" hasBackgroundColor="false" hasLineColor="false" height="18.701171875" horizontalTextPosition="center" iconTextGap="4" modelName="custom" textColor="#000000" verticalTextPosition="bottom" visible="true" width="46.685546875" x="6.943218780398837" xml:space="preserve" y="5.6494140625">PIK3CA<y:LabelModel><y:SmartNodeLabelModel distance="4.0"/></y:LabelModel><y:ModelParameter><y:SmartNodeLabelModelParameter labelRatioX="0.0" labelRatioY="0.0" nodeRatioX="0.0" nodeRatioY="0.0" offsetX="0.0" offsetY="0.0" upX="0.0" upY="-1.0"/></y:ModelParameter></y:NodeLabel>
          <y:Shape type="rectangle"/>
        </y:ShapeNode>
      </data>
    </node>
    <node id="n6">
      <data key="d6">
        <y:ShapeNode>
          <y:Geometry height="30.0" width="36.793774319066074" x="84.50271601507013" y="173.0"/>
          <y:Fill color="#FFFFFF" transparent="false"/>
          <y:BorderStyle color="#000000" raised="false" type="line" width="1.0"/>
          <y:NodeLabel alignment="center" autoSizePolicy="content" fontFamily="Dialog" fontSize="12" fontStyle="plain" hasBackgroundColor="false" hasLineColor="false" height="18.701171875" horizontalTextPosition="center" iconTextGap="4" modelName="custom" textColor="#000000" verticalTextPosition="bottom" visible="true" width="30.666015625" x="3.063879347033037" xml:space="preserve" y="5.6494140625">MYC<y:LabelModel><y:SmartNodeLabelModel distance="4.0"/></y:LabelModel><y:ModelParameter><y:SmartNodeLabelModelParameter labelRatioX="0.0" labelRatioY="0.0" nodeRatioX="0.0" nodeRatioY="0.0" offsetX="0.0" offsetY="0.0" upX="0.0" upY="-1.0"/></y:ModelParameter></y:NodeLabel>
          <y:Shape type="rectangle"/>
        </y:ShapeNode>
      </data>
    </node>
    <node id="n7">
      <data key="d6">
        <y:ShapeNode>
          <y:Geometry height="30.0" width="37.92607003891044" x="76.26196498054478" y="591.5"/>
          <y:Fill color="#FFFFFF" transparent="false"/>
          <y:BorderStyle color="#000000" raised="false" type="line" width="1.0"/>
          <y:NodeLabel alignment="center" autoSizePolicy="content" fontFamily="Dialog" fontSize="12" fontStyle="plain" hasBackgroundColor="false" hasLineColor="false" height="18.701171875" horizontalTextPosition="center" iconTextGap="4" modelName="custom" textColor="#000000" verticalTextPosition="bottom" visible="true" width="28.01171875" x="4.957175644455219" xml:space="preserve" y="5.6494140625">BAX<y:LabelModel><y:SmartNodeLabelModel distance="4.0"/></y:LabelModel><y:ModelParameter><y:SmartNodeLabelModelParameter labelRatioX="0.0" labelRatioY="0.0" nodeRatioX="0.0" nodeRatioY="0.0" offsetX="0.0" offsetY="0.0" upX="0.0" upY="-1.0"/></y:ModelParameter></y:NodeLabel>
          <y:Shape type="rectangle"/>
        </y:ShapeNode>
      </data>
    </node>
    <node id="n8">
      <data key="d6">
        <y:ShapeNode>
          <y:Geometry height="30.0" width="47.793774319066074" x="6.000335062689185" y="512.0"/>
          <y:Fill color="#C0C0C0" transparent="false"/>
          <y:BorderStyle color="#000000" raised="false" type="line" width="1.0"/>
          <y:NodeLabel alignment="center" autoSizePolicy="content" fontFamily="Dialog" fontSize="12" fontStyle="plain" hasBackgroundColor="false" hasLineColor="false" height="18.701171875" horizontalTextPosition="center" iconTextGap="4" modelName="custom" textColor="#000000" verticalTextPosition="bottom" visible="true" width="34.017578125" x="6.888098097033037" xml:space="preserve" y="5.6494140625">BCL2<y:LabelModel><y:SmartNodeLabelModel distance="4.0"/></y:LabelModel><y:ModelParameter><y:SmartNodeLabelModelParameter labelRatioX="0.0" labelRatioY="0.0" nodeRatioX="0.0" nodeRatioY="0.0" offsetX="0.0" offsetY="0.0" upX="0.0" upY="-1.0"/></y:ModelParameter></y:NodeLabel>
          <y:Shape type="rectangle"/>
        </y:ShapeNode>
      </data>
    </node>
    <node id="n9">
      <data key="d6">
        <y:ShapeNode>
          <y:Geometry height="30.0" width="53.77821011673143" x="191.9029584336978" y="512.0"/>
          <y:Fill color="#FFFFFF" transparent="false"/>
          <y:BorderStyle color="#000000" raised="false" type="line" width="1.0"/>
          <y:NodeLabel alignment="center" autoSizePolicy="content" fontFamily="Dialog" fontSize="12" fontStyle="plain" hasBackgroundColor="false" hasLineColor="false" height="18.701171875" horizontalTextPosition="center" iconTextGap="4" modelName="custom" textColor="#000000" verticalTextPosition="bottom" visible="true" width="48.021484375" x="2.8783628708657147" xml:space="preserve" y="5.6494140625">NFE2L2<y:LabelModel><y:SmartNodeLabelModel distance="4.0"/></y:LabelModel><y:ModelParameter><y:SmartNodeLabelModelParameter labelRatioX="0.0" labelRatioY="0.0" nodeRatioX="0.0" nodeRatioY="0.0" offsetX="0.0" offsetY="0.0" upX="0.0" upY="-1.0"/></y:ModelParameter></y:NodeLabel>
          <y:Shape type="rectangle"/>
        </y:ShapeNode>
      </data>
    </node>
    <node id="n10">
      <data key="d6">
        <y:ShapeNode>
          <y:Geometry height="30.0" width="54.91050583657588" x="276.6050645420295" y="444.5"/>
          <y:Fill color="#FFFFFF" transparent="false"/>
          <y:BorderStyle color="#000000" raised="false" type="line" width="1.0"/>
          <y:NodeLabel alignment="center" autoSizePolicy="content" fontFamily="Dialog" fontSize="12" fontStyle="plain" hasBackgroundColor="false" hasLineColor="false" height="18.701171875" horizontalTextPosition="center" iconTextGap="4" modelName="custom" textColor="#000000" verticalTextPosition="bottom" visible="true" width="52.005859375" x="1.452323230787954" xml:space="preserve" y="5.6494140625">CTNNB1<y:LabelModel><y:SmartNodeLabelModel distance="4.0"/></y:LabelModel><y:ModelParameter><y:SmartNodeLabelModelParameter labelRatioX="0.0" labelRatioY="0.0" nodeRatioX="0.0" nodeRatioY="0.0" offsetX="0.0" offsetY="0.0" upX="0.0" upY="-1.0"/></y:ModelParameter></y:NodeLabel>
          <y:NodeLabel alignment="center" autoSizePolicy="content" fontFamily="Dialog" fontSize="12" fontStyle="plain" hasBackgroundColor="false" hasLineColor="false" hasText="false" height="4.0" horizontalTextPosition="center" iconTextGap="4" modelName="custom" textColor="#000000" verticalTextPosition="bottom" visible="true" width="4.0" x="41.75875486381324" y="14.0">
            <y:LabelModel>
              <y:SmartNodeLabelModel distance="4.0"/>
            </y:LabelModel>
            <y:ModelParameter>
              <y:SmartNodeLabelModelParameter labelRatioX="0.5" labelRatioY="0.0" nodeRatioX="0.33333333333333337" nodeRatioY="0.033333333333333326" offsetX="0.0" offsetY="0.0" upX="0.0" upY="-1.0"/>
            </y:ModelParameter>
          </y:NodeLabel>
          <y:Shape type="rectangle"/>
        </y:ShapeNode>
      </data>
    </node>
    <node id="n11">
      <data key="d6">
        <y:ShapeNode>
          <y:Geometry height="30.0" width="41.32295719844359" x="133.57979124204806" y="512.0"/>
          <y:Fill color="#FFFFFF" transparent="false"/>
          <y:BorderStyle color="#000000" raised="false" type="line" width="1.0"/>
          <y:NodeLabel alignment="center" autoSizePolicy="content" fontFamily="Dialog" fontSize="12" fontStyle="plain" hasBackgroundColor="false" hasLineColor="false" height="18.701171875" horizontalTextPosition="center" iconTextGap="4" modelName="custom" textColor="#000000" verticalTextPosition="bottom" visible="true" width="40.029296875" x="0.6468301617217946" xml:space="preserve" y="5.6494140625">EP300<y:LabelModel><y:SmartNodeLabelModel distance="4.0"/></y:LabelModel><y:ModelParameter><y:SmartNodeLabelModelParameter labelRatioX="0.0" labelRatioY="0.0" nodeRatioX="0.0" nodeRatioY="0.0" offsetX="0.0" offsetY="0.0" upX="0.0" upY="-1.0"/></y:ModelParameter></y:NodeLabel>
          <y:NodeLabel alignment="center" autoSizePolicy="content" fontFamily="Dialog" fontSize="12" fontStyle="plain" hasBackgroundColor="false" hasLineColor="false" hasText="false" height="4.0" horizontalTextPosition="center" iconTextGap="4" modelName="custom" textColor="#000000" verticalTextPosition="bottom" visible="true" width="4.0" x="30.43579766536965" y="14.0">
            <y:LabelModel>
              <y:SmartNodeLabelModel distance="4.0"/>
            </y:LabelModel>
            <y:ModelParameter>
              <y:SmartNodeLabelModelParameter labelRatioX="0.5" labelRatioY="0.0" nodeRatioX="0.33333333333333337" nodeRatioY="0.033333333333333326" offsetX="0.0" offsetY="0.0" upX="0.0" upY="-1.0"/>
            </y:ModelParameter>
          </y:NodeLabel>
          <y:Shape type="rectangle"/>
        </y:ShapeNode>
      </data>
    </node>
    <node id="n12">
      <data key="d6">
        <y:ShapeNode>
          <y:Geometry height="30.0" width="56.04280155642027" x="362.64447223766285" y="591.5"/>
          <y:Fill color="#99CC00" transparent="false"/>
          <y:BorderStyle color="#000000" raised="false" type="line" width="1.0"/>
          <y:NodeLabel alignment="center" autoSizePolicy="content" fontFamily="Dialog" fontSize="12" fontStyle="plain" hasBackgroundColor="false" hasLineColor="false" height="18.701171875" horizontalTextPosition="center" iconTextGap="4" modelName="custom" textColor="#000000" verticalTextPosition="bottom" visible="true" width="45.337890625" x="5.352455465710136" xml:space="preserve" y="5.6494140625">FBXW7<y:LabelModel><y:SmartNodeLabelModel distance="4.0"/></y:LabelModel><y:ModelParameter><y:SmartNodeLabelModelParameter labelRatioX="0.0" labelRatioY="0.0" nodeRatioX="0.0" nodeRatioY="0.0" offsetX="0.0" offsetY="0.0" upX="0.0" upY="-1.0"/></y:ModelParameter></y:NodeLabel>
          <y:NodeLabel alignment="center" autoSizePolicy="content" fontFamily="Dialog" fontSize="12" fontStyle="plain" hasBackgroundColor="false" hasLineColor="false" hasText="false" height="4.0" horizontalTextPosition="center" iconTextGap="4" modelName="custom" textColor="#000000" verticalTextPosition="bottom" visible="true" width="4.0" x="42.70233463035021" y="14.0">
            <y:LabelModel>
              <y:SmartNodeLabelModel distance="4.0"/>
            </y:LabelModel>
            <y:ModelParameter>
              <y:SmartNodeLabelModelParameter labelRatioX="0.5" labelRatioY="0.0" nodeRatioX="0.33333333333333337" nodeRatioY="0.033333333333333326" offsetX="0.0" offsetY="0.0" upX="0.0" upY="-1.0"/>
            </y:ModelParameter>
          </y:NodeLabel>
          <y:Shape type="rectangle"/>
        </y:ShapeNode>
      </data>
    </node>
    <node id="n13">
      <data key="d6">
        <y:ShapeNode>
          <y:Geometry height="30.0" width="30.0" x="159.73174603174604" y="359.0"/>
          <y:Fill color="#00FFFF" transparent="false"/>
          <y:BorderStyle color="#000000" raised="false" type="line" width="1.0"/>
          <y:NodeLabel alignment="center" autoSizePolicy="content" fontFamily="Dialog" fontSize="12" fontStyle="plain" hasBackgroundColor="false" hasLineColor="false" height="18.701171875" horizontalTextPosition="center" iconTextGap="4" modelName="custom" textColor="#000000" verticalTextPosition="bottom" visible="true" width="29.330078125" x="0.3349609375" xml:space="preserve" y="5.6494140625">MET<y:LabelModel><y:SmartNodeLabelModel distance="4.0"/></y:LabelModel><y:ModelParameter><y:SmartNodeLabelModelParameter labelRatioX="0.0" labelRatioY="0.0" nodeRatioX="0.0" nodeRatioY="0.0" offsetX="0.0" offsetY="0.0" upX="0.0" upY="-1.0"/></y:ModelParameter></y:NodeLabel>
          <y:Shape type="rectangle"/>
        </y:ShapeNode>
      </data>
    </node>
    <node id="n14">
      <data key="d6">
        <y:ShapeNode>
          <y:Geometry height="30.0" width="58.96666666666664" x="266.6992063492064" y="359.0"/>
          <y:Fill color="#FFFFFF" transparent="false"/>
          <y:BorderStyle color="#000000" raised="false" type="line" width="1.0"/>
          <y:NodeLabel alignment="center" autoSizePolicy="content" fontFamily="Dialog" fontSize="12" fontStyle="plain" hasBackgroundColor="false" hasLineColor="false" height="18.701171875" horizontalTextPosition="center" iconTextGap="4" modelName="custom" textColor="#000000" verticalTextPosition="bottom" visible="true" width="51.337890625" x="3.8143880208333485" xml:space="preserve" y="5.6494140625">TGFBR1<y:LabelModel><y:SmartNodeLabelModel distance="4.0"/></y:LabelModel><y:ModelParameter><y:SmartNodeLabelModelParameter labelRatioX="0.0" labelRatioY="0.0" nodeRatioX="0.0" nodeRatioY="0.0" offsetX="0.0" offsetY="0.0" upX="0.0" upY="-1.0"/></y:ModelParameter></y:NodeLabel>
          <y:NodeLabel alignment="center" autoSizePolicy="content" fontFamily="Dialog" fontSize="12" fontStyle="plain" hasBackgroundColor="false" hasLineColor="false" hasText="false" height="4.0" horizontalTextPosition="center" iconTextGap="4" modelName="custom" textColor="#000000" verticalTextPosition="bottom" visible="true" width="4.0" x="25.861405165692247" y="18.20429824561404">
            <y:LabelModel>
              <y:SmartNodeLabelModel distance="4.0"/>
            </y:LabelModel>
            <y:ModelParameter>
              <y:SmartNodeLabelModelParameter labelRatioX="0.0" labelRatioY="0.5" nodeRatioX="-0.02750584795321248" nodeRatioY="0.24014327485380138" offsetX="0.0" offsetY="0.0" upX="0.0" upY="-1.0"/>
            </y:ModelParameter>
          </y:NodeLabel>
          <y:Shape type="rectangle"/>
        </y:ShapeNode>
      </data>
    </node>
    <node id="n15">
      <data key="d6">
        <y:ShapeNode>
          <y:Geometry height="30.0" width="58.9666666666667" x="190.73214285714283" y="359.0"/>
          <y:Fill color="#FFFFFF" transparent="false"/>
          <y:BorderStyle color="#000000" raised="false" type="line" width="1.0"/>
          <y:NodeLabel alignment="center" autoSizePolicy="content" fontFamily="Dialog" fontSize="12" fontStyle="plain" hasBackgroundColor="false" hasLineColor="false" height="18.701171875" horizontalTextPosition="center" iconTextGap="4" modelName="custom" textColor="#000000" verticalTextPosition="bottom" visible="true" width="37.333984375" x="10.816341145833348" xml:space="preserve" y="5.6494140625">EGFR<y:LabelModel><y:SmartNodeLabelModel distance="4.0"/></y:LabelModel><y:ModelParameter><y:SmartNodeLabelModelParameter labelRatioX="0.0" labelRatioY="0.0" nodeRatioX="0.0" nodeRatioY="0.0" offsetX="0.0" offsetY="0.0" upX="0.0" upY="-1.0"/></y:ModelParameter></y:NodeLabel>
          <y:Shape type="rectangle"/>
        </y:ShapeNode>
      </data>
    </node>
    <node id="n16">
      <data key="d6">
        <y:ShapeNode>
          <y:Geometry height="30.0" width="57.505263157894774" x="354.6660192147034" y="285.5"/>
          <y:Fill color="#FFFFFF" transparent="false"/>
          <y:BorderStyle color="#000000" raised="false" type="line" width="1.0"/>
          <y:NodeLabel alignment="center" autoSizePolicy="content" fontFamily="Dialog" fontSize="12" fontStyle="plain" hasBackgroundColor="false" hasLineColor="false" height="18.701171875" horizontalTextPosition="center" iconTextGap="4" modelName="custom" textColor="#000000" verticalTextPosition="bottom" visible="true" width="40.685546875" x="8.409858141447387" xml:space="preserve" y="5.6494140625">STK11<y:LabelModel><y:SmartNodeLabelModel distance="4.0"/></y:LabelModel><y:ModelParameter><y:SmartNodeLabelModelParameter labelRatioX="0.0" labelRatioY="0.0" nodeRatioX="0.0" nodeRatioY="0.0" offsetX="0.0" offsetY="0.0" upX="0.0" upY="-1.0"/></y:ModelParameter></y:NodeLabel>
          <y:Shape type="rectangle"/>
        </y:ShapeNode>
      </data>
    </node>
    <node id="n17">
      <data key="d6">
        <y:ShapeNode>
          <y:Geometry height="30.0" width="58.599999999999966" x="273.0658730158731" y="173.0"/>
          <y:Fill color="#FFFFFF" transparent="false"/>
          <y:BorderStyle color="#000000" raised="false" type="line" width="1.0"/>
          <y:NodeLabel alignment="center" autoSizePolicy="content" fontFamily="Dialog" fontSize="12" fontStyle="plain" hasBackgroundColor="false" hasLineColor="false" height="18.701171875" horizontalTextPosition="center" iconTextGap="4" modelName="custom" textColor="#000000" verticalTextPosition="bottom" visible="true" width="28.66796875" x="14.966015624999955" xml:space="preserve" y="5.6494140625">FOS<y:LabelModel><y:SmartNodeLabelModel distance="4.0"/></y:LabelModel><y:ModelParameter><y:SmartNodeLabelModelParameter labelRatioX="0.0" labelRatioY="0.0" nodeRatioX="0.0" nodeRatioY="0.0" offsetX="0.0" offsetY="0.0" upX="0.0" upY="-1.0"/></y:ModelParameter></y:NodeLabel>
          <y:Shape type="rectangle"/>
        </y:ShapeNode>
      </data>
    </node>
    <node id="n18">
      <data key="d6">
        <y:ShapeNode>
          <y:Geometry height="30.0" width="51.513618677042814" x="313.75033351862146" y="50.0"/>
          <y:Fill color="#FFCC00" transparent="false"/>
          <y:BorderStyle color="#000000" raised="false" type="line" width="1.0"/>
          <y:NodeLabel alignment="center" autoSizePolicy="content" fontFamily="Dialog" fontSize="12" fontStyle="plain" hasBackgroundColor="false" hasLineColor="false" height="18.701171875" horizontalTextPosition="center" iconTextGap="4" modelName="custom" textColor="#000000" verticalTextPosition="bottom" visible="true" width="45.34375" x="3.084934338521407" xml:space="preserve" y="4.0">AURKA<y:LabelModel><y:SmartNodeLabelModel distance="4.0"/></y:LabelModel><y:ModelParameter><y:SmartNodeLabelModelParameter labelRatioX="0.0" labelRatioY="-0.5" nodeRatioX="0.0" nodeRatioY="-0.5" offsetX="0.0" offsetY="4.0" upX="0.0" upY="-1.0"/></y:ModelParameter></y:NodeLabel>
          <y:NodeLabel alignment="center" autoSizePolicy="content" fontFamily="Dialog" fontSize="12" fontStyle="plain" hasBackgroundColor="false" hasLineColor="false" hasText="false" height="4.0" horizontalTextPosition="center" iconTextGap="4" modelName="custom" textColor="#000000" verticalTextPosition="bottom" visible="true" width="4.0" x="38.928015564202326" y="14.0">
            <y:LabelModel>
              <y:SmartNodeLabelModel distance="4.0"/>
            </y:LabelModel>
            <y:ModelParameter>
              <y:SmartNodeLabelModelParameter labelRatioX="0.5" labelRatioY="0.0" nodeRatioX="0.33333333333333337" nodeRatioY="0.033333333333333326" offsetX="0.0" offsetY="0.0" upX="0.0" upY="-1.0"/>
            </y:ModelParameter>
          </y:NodeLabel>
          <y:Shape type="rectangle"/>
        </y:ShapeNode>
      </data>
    </node>
    <node id="n19">
      <data key="d6">
        <y:ShapeNode>
          <y:Geometry height="30.0" width="69.0" x="25.465873015873015" y="285.5"/>
          <y:Fill color="#FFFFFF" transparent="false"/>
          <y:BorderStyle color="#000000" raised="false" type="line" width="1.0"/>
          <y:NodeLabel alignment="center" autoSizePolicy="content" fontFamily="Dialog" fontSize="12" fontStyle="plain" hasBackgroundColor="false" hasLineColor="false" height="18.701171875" horizontalTextPosition="center" iconTextGap="4" modelName="custom" textColor="#000000" verticalTextPosition="bottom" visible="true" width="44.01953125" x="12.490234375" xml:space="preserve" y="5.6494140625">GSK3B<y:LabelModel><y:SmartNodeLabelModel distance="4.0"/></y:LabelModel><y:ModelParameter><y:SmartNodeLabelModelParameter labelRatioX="0.0" labelRatioY="0.0" nodeRatioX="0.0" nodeRatioY="0.0" offsetX="0.0" offsetY="0.0" upX="0.0" upY="-1.0"/></y:ModelParameter></y:NodeLabel>
          <y:Shape type="rectangle"/>
        </y:ShapeNode>
      </data>
    </node>
    <node id="n20">
      <data key="d6">
        <y:ShapeNode>
          <y:Geometry height="30.0" width="44.54417952314168" x="317.235053095572" y="0.0"/>
          <y:Fill color="#FFCC00" transparent="false"/>
          <y:BorderStyle color="#000000" raised="false" type="line" width="1.0"/>
          <y:NodeLabel alignment="center" autoSizePolicy="content" fontFamily="Dialog" fontSize="12" fontStyle="plain" hasBackgroundColor="false" hasLineColor="false" height="18.701171875" horizontalTextPosition="center" iconTextGap="4" modelName="custom" textColor="#000000" verticalTextPosition="bottom" visible="true" width="34.01171875" x="5.2662303865708395" xml:space="preserve" y="5.6494140625">TPX2<y:LabelModel><y:SmartNodeLabelModel distance="4.0"/></y:LabelModel><y:ModelParameter><y:SmartNodeLabelModelParameter labelRatioX="0.0" labelRatioY="0.0" nodeRatioX="0.0" nodeRatioY="0.0" offsetX="0.0" offsetY="0.0" upX="0.0" upY="-1.0"/></y:ModelParameter></y:NodeLabel>
          <y:Shape type="rectangle"/>
        </y:ShapeNode>
      </data>
    </node>
    <node id="n21">
      <data key="d6">
        <y:ShapeNode>
          <y:Geometry height="30.0" width="48.0" x="366.665873015873" y="512.0"/>
          <y:Fill color="#99CC00" transparent="false"/>
          <y:BorderStyle color="#000000" raised="false" type="line" width="1.0"/>
          <y:NodeLabel alignment="center" autoSizePolicy="content" fontFamily="Dialog" fontSize="12" fontStyle="plain" hasBackgroundColor="false" hasLineColor="false" height="18.701171875" horizontalTextPosition="center" iconTextGap="4" modelName="custom" textColor="#000000" verticalTextPosition="bottom" visible="true" width="44.013671875" x="1.9931640625" xml:space="preserve" y="5.6494140625">DYRK2<y:LabelModel><y:SmartNodeLabelModel distance="4.0"/></y:LabelModel><y:ModelParameter><y:SmartNodeLabelModelParameter labelRatioX="0.0" labelRatioY="0.0" nodeRatioX="0.0" nodeRatioY="0.0" offsetX="0.0" offsetY="0.0" upX="0.0" upY="-1.0"/></y:ModelParameter></y:NodeLabel>
          <y:Shape type="rectangle"/>
        </y:ShapeNode>
      </data>
    </node>
    <node id="n22">
      <data key="d6">
        <y:ShapeNode>
          <y:Geometry height="30.0" width="35.0" x="159.73174603174604" y="285.5"/>
          <y:Fill color="#00FFFF" transparent="false"/>
          <y:BorderStyle color="#000000" raised="false" type="line" width="1.0"/>
          <y:NodeLabel alignment="center" autoSizePolicy="content" fontFamily="Dialog" fontSize="12" fontStyle="plain" hasBackgroundColor="false" hasLineColor="false" height="18.701171875" horizontalTextPosition="center" iconTextGap="4" modelName="custom" textColor="#000000" verticalTextPosition="bottom" visible="true" width="32.681640625" x="1.1591796875" xml:space="preserve" y="5.6494140625">TP53<y:LabelModel><y:SmartNodeLabelModel distance="4.0"/></y:LabelModel><y:ModelParameter><y:SmartNodeLabelModelParameter labelRatioX="0.0" labelRatioY="0.0" nodeRatioX="0.0" nodeRatioY="0.0" offsetX="0.0" offsetY="0.0" upX="0.0" upY="-1.0"/></y:ModelParameter></y:NodeLabel>
          <y:NodeLabel alignment="center" autoSizePolicy="content" fontFamily="Dialog" fontSize="12" fontStyle="plain" hasBackgroundColor="false" hasLineColor="false" hasText="false" height="4.0" horizontalTextPosition="center" iconTextGap="4" modelName="custom" textColor="#000000" verticalTextPosition="bottom" visible="true" width="4.0" x="22.833333333333343" y="18.5">
            <y:LabelModel>
              <y:SmartNodeLabelModel distance="4.0"/>
            </y:LabelModel>
            <y:ModelParameter>
              <y:SmartNodeLabelModelParameter labelRatioX="0.5" labelRatioY="0.5" nodeRatioX="0.2666666666666667" nodeRatioY="0.25" offsetX="0.0" offsetY="0.0" upX="0.0" upY="-1.0"/>
            </y:ModelParameter>
          </y:NodeLabel>
          <y:Shape type="rectangle"/>
        </y:ShapeNode>
      </data>
    </node>
    <edge id="e0" source="n0" target="n6">
      <data key="d10">
        <y:PolyLineEdge>
          <y:Path sx="-16.746108949416353" sy="15.0" tx="0.0" ty="-15.0">
            <y:Point x="186.834843431536" y="158.0"/>
            <y:Point x="102.89960317460317" y="158.0"/>
          </y:Path>
          <y:LineStyle color="#000000" type="line" width="1.0"/>
          <y:Arrows source="none" target="standard"/>
          <y:BendStyle smoothed="false"/>
        </y:PolyLineEdge>
      </data>
    </edge>
    <edge id="e1" source="n3" target="n5">
      <data key="d10">
        <y:PolyLineEdge>
          <y:Path sx="0.0" sy="15.0" tx="11.357247081712075" ty="-15.0">
            <y:Point x="241.40436507936508" y="338.0"/>
            <y:Point x="255.19920634920635" y="338.0"/>
            <y:Point x="255.19920634920635" y="405.5"/>
            <y:Point x="189.8747073991724" y="405.5"/>
          </y:Path>
          <y:LineStyle color="#000000" type="line" width="1.0"/>
          <y:Arrows source="none" target="standard"/>
          <y:BendStyle smoothed="false"/>
        </y:PolyLineEdge>
      </data>
    </edge>
    <edge id="e2" source="n5" target="n1">
      <data key="d10">
        <y:PolyLineEdge>
          <y:Path sx="7.571498054474716" sy="15.0" tx="-6.274319066147854" ty="-15.0">
            <y:Point x="186.08895837193504" y="485.0"/>
            <y:Point x="180.40277777777777" y="485.0"/>
            <y:Point x="180.40277777777777" y="547.5"/>
            <y:Point x="173.85425236242358" y="547.5"/>
          </y:Path>
          <y:LineStyle color="#000000" type="line" width="1.0"/>
          <y:Arrows source="none" target="standard"/>
          <y:BendStyle smoothed="false"/>
        </y:PolyLineEdge>
      </data>
    </edge>
    <edge id="e3" source="n5" target="n9">
      <data key="d10">
        <y:PolyLineEdge>
          <y:Path sx="22.714494163424128" sy="15.0" tx="-13.444552529182857" ty="-15.0">
            <y:Point x="201.23195448088444" y="485.0"/>
            <y:Point x="205.34751096288065" y="485.0"/>
          </y:Path>
          <y:LineStyle color="#000000" type="line" width="1.0"/>
          <y:Arrows source="none" target="standard"/>
          <y:BendStyle smoothed="false"/>
        </y:PolyLineEdge>
      </data>
    </edge>
    <edge id="e4" source="n5" target="n8">
      <data key="d10">
        <y:PolyLineEdge>
          <y:Path sx="-22.714494163424128" sy="15.0" tx="15.931258106355358" ty="-15.0">
            <y:Point x="155.8029661540362" y="486.0"/>
            <y:Point x="45.828480328577584" y="486.0"/>
          </y:Path>
          <y:LineStyle color="#000000" type="line" width="1.0"/>
          <y:Arrows source="none" target="standard"/>
          <y:BendStyle smoothed="false"/>
        </y:PolyLineEdge>
      </data>
    </edge>
    <edge id="e5" source="n5" target="n6">
      <data key="d10">
        <y:PolyLineEdge>
          <y:Path sx="-26.50024319066148" sy="-15.0" tx="9.198443579766518" ty="15.0">
            <y:Point x="152.01721712679884" y="429.5"/>
            <y:Point x="111.96587301587302" y="429.5"/>
            <y:Point x="111.96587301587302" y="218.5"/>
            <y:Point x="112.09804675436969" y="218.5"/>
          </y:Path>
          <y:LineStyle color="#000000" type="line" width="1.0"/>
          <y:Arrows source="none" target="standard"/>
          <y:BendStyle smoothed="false"/>
        </y:PolyLineEdge>
      </data>
    </edge>
    <edge id="e6" source="n6" target="n7">
      <data key="d10">
        <y:PolyLineEdge>
          <y:Path sx="-3.066147859922168" sy="15.0" tx="4.740758754863805" ty="-15.0">
            <y:Point x="99.833455314681" y="213.5"/>
            <y:Point x="99.96587301587302" y="213.5"/>
          </y:Path>
          <y:LineStyle color="#000000" type="line" width="1.0"/>
          <y:Arrows source="none" target="standard"/>
          <y:BendStyle smoothed="false"/>
        </y:PolyLineEdge>
      </data>
    </edge>
    <edge id="e7" source="n7" target="n2">
      <data key="d10">
        <y:PolyLineEdge>
          <y:Path sx="0.0" sy="15.0" tx="-19.672178988326863" ty="-15.0"/>
          <y:LineStyle color="#000000" type="line" width="1.0"/>
          <y:Arrows source="none" target="standard"/>
          <y:BendStyle smoothed="false"/>
        </y:PolyLineEdge>
      </data>
    </edge>
    <edge id="e8" source="n9" target="n1">
      <data key="d10">
        <y:PolyLineEdge>
          <y:Path sx="-13.444552529182857" sy="15.0" tx="18.822957198443582" ty="-15.0">
            <y:Point x="205.34751096288065" y="552.5"/>
            <y:Point x="198.95152862701502" y="552.5"/>
          </y:Path>
          <y:LineStyle color="#000000" type="line" width="1.0"/>
          <y:Arrows source="none" target="standard"/>
          <y:BendStyle smoothed="false"/>
        </y:PolyLineEdge>
      </data>
    </edge>
    <edge id="e9" source="n6" target="n1">
      <data key="d10">
        <y:PolyLineEdge>
          <y:Path sx="3.066147859922168" sy="15.0" tx="-31.371595330739297" ty="-15.0">
            <y:Point x="105.96587301587302" y="570.5"/>
            <y:Point x="148.75697609783214" y="570.5"/>
          </y:Path>
          <y:LineStyle color="#000000" type="line" width="1.0"/>
          <y:Arrows source="none" target="standard"/>
          <y:BendStyle smoothed="false"/>
        </y:PolyLineEdge>
      </data>
    </edge>
    <edge id="e10" source="n4" target="n1">
      <data key="d10">
        <y:PolyLineEdge>
          <y:Path sx="-10.613813229571974" sy="15.0" tx="-18.82295719844359" ty="-15.0">
            <y:Point x="128.0797619047619" y="564.5"/>
            <y:Point x="161.30561423012784" y="564.5"/>
          </y:Path>
          <y:LineStyle color="#FF0000" type="line" width="1.0"/>
          <y:Arrows source="none" target="t_shape"/>
          <y:BendStyle smoothed="false"/>
        </y:PolyLineEdge>
      </data>
    </edge>
    <edge id="e11" source="n4" target="n3">
      <data key="d10">
        <y:PolyLineEdge>
          <y:Path sx="17.689688715953302" sy="15.0" tx="-10.330739299610883" ty="-15.0">
            <y:Point x="156.3833395096041" y="269.0"/>
            <y:Point x="231.0736257797542" y="269.0"/>
          </y:Path>
          <y:LineStyle color="#FF0000" type="line" width="1.0"/>
          <y:Arrows source="none" target="t_shape"/>
          <y:BendStyle smoothed="false"/>
        </y:PolyLineEdge>
      </data>
    </edge>
    <edge id="e12" source="n8" target="n7">
      <data key="d10">
        <y:PolyLineEdge>
          <y:Path sx="0.0" sy="15.0" tx="-14.222276264591414" ty="-15.0">
            <y:Point x="29.897222222222222" y="552.5"/>
            <y:Point x="81.00272373540858" y="552.5"/>
          </y:Path>
          <y:LineStyle color="#FF0000" type="line" width="1.0"/>
          <y:Arrows source="none" target="t_shape"/>
          <y:BendStyle smoothed="false"/>
        </y:PolyLineEdge>
      </data>
    </edge>
    <edge id="e13" source="n6" target="n4">
      <data key="d10">
        <y:PolyLineEdge>
          <y:Path sx="15.330739299610864" sy="15.0" tx="0.0" ty="-15.0">
            <y:Point x="118.23034247421404" y="213.5"/>
            <y:Point x="138.6936507936508" y="213.5"/>
          </y:Path>
          <y:LineStyle color="#000000" type="line" width="1.0"/>
          <y:Arrows source="none" target="standard"/>
          <y:BendStyle smoothed="false"/>
        </y:PolyLineEdge>
      </data>
    </edge>
    <edge id="e14" source="n9" target="n2">
      <data key="d10">
        <y:PolyLineEdge>
          <y:Path sx="13.444552529182857" sy="15.0" tx="19.67217898832685" ty="-15.0">
            <y:Point x="232.23661602124636" y="552.5"/>
            <y:Point x="223.2746031746032" y="552.5"/>
            <y:Point x="223.2746031746032" y="627.0"/>
            <y:Point x="134.56940121054907" y="627.0"/>
          </y:Path>
          <y:LineStyle color="#FF0000" type="line" width="1.0"/>
          <y:Arrows source="none" target="t_shape"/>
          <y:BendStyle smoothed="false"/>
        </y:PolyLineEdge>
      </data>
    </edge>
    <edge id="e15" source="n0" target="n5">
      <data key="d10">
        <y:PolyLineEdge>
          <y:Path sx="-10.04766536964982" sy="15.0" tx="-11.357247081712075" ty="-15.0">
            <y:Point x="193.53328701130255" y="164.0"/>
            <y:Point x="165.42142857142858" y="164.0"/>
            <y:Point x="165.42142857142858" y="280.0"/>
            <y:Point x="154.23174603174604" y="280.0"/>
            <y:Point x="154.23174603174604" y="394.5"/>
            <y:Point x="167.16021323574824" y="394.5"/>
          </y:Path>
          <y:LineStyle color="#000000" type="line" width="1.0"/>
          <y:Arrows source="none" target="standard"/>
          <y:BendStyle smoothed="false"/>
        </y:PolyLineEdge>
      </data>
    </edge>
    <edge id="e16" source="n5" target="n18">
      <data key="d10">
        <y:PolyLineEdge>
          <y:Path sx="26.50024319066148" sy="-15.0" tx="3.2196011673152043" ty="15.0">
            <y:Point x="205.0177035081218" y="423.5"/>
            <y:Point x="343.165873015873" y="423.5"/>
            <y:Point x="343.165873015873" y="95.5"/>
            <y:Point x="342.72674402445807" y="95.5"/>
          </y:Path>
          <y:LineStyle color="#000000" type="line" width="1.0"/>
          <y:Arrows source="none" target="standard"/>
          <y:BendStyle smoothed="false"/>
        </y:PolyLineEdge>
      </data>
    </edge>
    <edge id="e17" source="n18" target="n0">
      <data key="d10">
        <y:PolyLineEdge>
          <y:Path sx="-9.658803501945528" sy="15.0" tx="0.0" ty="-15.0">
            <y:Point x="329.84833935519737" y="102.5"/>
            <y:Point x="203.58095238095237" y="102.5"/>
          </y:Path>
          <y:LineStyle color="#000000" type="line" width="1.0"/>
          <y:Arrows source="none" target="standard"/>
          <y:BendStyle smoothed="false"/>
        </y:PolyLineEdge>
      </data>
    </edge>
    <edge id="e18" source="n18" target="n8">
      <data key="d10">
        <y:PolyLineEdge>
          <y:Path sx="-22.537208171206203" sy="15.0" tx="-15.931258106355358" ty="-15.0">
            <y:Point x="316.96993468593666" y="90.5"/>
            <y:Point x="13.965873015873015" y="90.5"/>
          </y:Path>
          <y:LineStyle color="#000000" type="line" width="1.0"/>
          <y:Arrows source="none" target="standard"/>
          <y:BendStyle smoothed="false"/>
        </y:PolyLineEdge>
      </data>
    </edge>
    <edge id="e19" source="n18" target="n3">
      <data key="d10">
        <y:PolyLineEdge>
          <y:Path sx="-3.2196011673152043" sy="15.0" tx="10.330739299610883" ty="-15.0">
            <y:Point x="336.28754168982766" y="101.5"/>
            <y:Point x="337.165873015873" y="101.5"/>
            <y:Point x="337.165873015873" y="249.0"/>
            <y:Point x="251.73510437897596" y="249.0"/>
          </y:Path>
          <y:LineStyle color="#000000" type="line" width="1.0"/>
          <y:Arrows source="none" target="standard"/>
          <y:BendStyle smoothed="false"/>
        </y:PolyLineEdge>
      </data>
    </edge>
    <edge id="e20" source="n10" target="n3">
      <data key="d10">
        <y:PolyLineEdge>
          <y:Path sx="-6.863813229571974" sy="-15.0" tx="8.2645914396887" ty="15.0">
            <y:Point x="297.19650423074546" y="394.5"/>
            <y:Point x="261.19920634920635" y="394.5"/>
            <y:Point x="261.19920634920635" y="332.0"/>
            <y:Point x="249.66895651905378" y="332.0"/>
          </y:Path>
          <y:LineStyle color="#000000" type="line" width="1.0"/>
          <y:Arrows source="none" target="standard"/>
          <y:BendStyle smoothed="false"/>
        </y:PolyLineEdge>
      </data>
    </edge>
    <edge id="e21" source="n10" target="n4">
      <data key="d10">
        <y:PolyLineEdge>
          <y:Path sx="-20.59143968871598" sy="-15.0" tx="10.613813229571974" ty="15.0">
            <y:Point x="283.46887777160146" y="417.5"/>
            <y:Point x="148.23174603174604" y="417.5"/>
            <y:Point x="148.23174603174604" y="274.0"/>
            <y:Point x="149.30746402322276" y="274.0"/>
          </y:Path>
          <y:LineStyle color="#FF0000" type="line" width="1.0"/>
          <y:Arrows source="none" target="t_shape"/>
          <y:BendStyle smoothed="false"/>
        </y:PolyLineEdge>
      </data>
    </edge>
    <edge id="e22" source="n18" target="n10">
      <data key="d10">
        <y:PolyLineEdge>
          <y:Path sx="9.6588035019455" sy="15.0" tx="20.59143968871598" ty="-15.0">
            <y:Point x="349.165873015873" y="429.5"/>
            <y:Point x="324.6517571490334" y="429.5"/>
          </y:Path>
          <y:LineStyle color="#000000" type="line" width="1.0"/>
          <y:Arrows source="none" target="standard"/>
          <y:BendStyle smoothed="false"/>
        </y:PolyLineEdge>
      </data>
    </edge>
    <edge id="e23" source="n11" target="n4">
      <data key="d10">
        <y:PolyLineEdge>
          <y:Path sx="-10.330739299610912" sy="-15.0" tx="-3.5379377431906676" ty="15.0">
            <y:Point x="143.91053054165894" y="480.0"/>
            <y:Point x="135.15555555555557" y="480.0"/>
          </y:Path>
          <y:LineStyle color="#000000" type="line" width="1.0"/>
          <y:Arrows source="none" target="standard"/>
          <y:BendStyle smoothed="false"/>
        </y:PolyLineEdge>
      </data>
    </edge>
    <edge id="e24" source="n5" target="n11">
      <data key="d10">
        <y:PolyLineEdge>
          <y:Path sx="-7.571498054474709" sy="15.0" tx="10.330739299610897" ty="-15.0">
            <y:Point x="170.9459622629856" y="485.0"/>
            <y:Point x="164.57200914088077" y="485.0"/>
          </y:Path>
          <y:LineStyle color="#000000" type="line" width="1.0"/>
          <y:Arrows source="none" target="standard"/>
          <y:BendStyle smoothed="false"/>
        </y:PolyLineEdge>
      </data>
    </edge>
    <edge id="e25" source="n12" target="n18">
      <data key="d10">
        <y:PolyLineEdge>
          <y:Path sx="18.680933852140072" sy="-15.0" tx="22.537208171206203" ty="15.0">
            <y:Point x="409.34680686801306" y="547.5"/>
            <y:Point x="420.165873015873" y="547.5"/>
            <y:Point x="420.165873015873" y="95.5"/>
            <y:Point x="362.04435102834907" y="95.5"/>
          </y:Path>
          <y:LineStyle color="#FF0000" type="line" width="1.0"/>
          <y:Arrows source="none" target="t_shape"/>
          <y:BendStyle smoothed="false"/>
        </y:PolyLineEdge>
      </data>
    </edge>
    <edge id="e26" source="n11" target="n12">
      <data key="d10">
        <y:PolyLineEdge>
          <y:Path sx="10.330739299610897" sy="15.0" tx="-18.680933852140093" ty="-15.0">
            <y:Point x="164.57200914088077" y="558.5"/>
            <y:Point x="371.9849391637329" y="558.5"/>
          </y:Path>
          <y:LineStyle color="#000000" type="line" width="1.0"/>
          <y:Arrows source="none" target="standard"/>
          <y:BendStyle smoothed="false"/>
        </y:PolyLineEdge>
      </data>
    </edge>
    <edge id="e27" source="n5" target="n4">
      <data key="d10">
        <y:PolyLineEdge>
          <y:Path sx="-18.928745136186762" sy="-15.0" tx="3.5379377431906676" ty="15.0">
            <y:Point x="159.58871518127356" y="423.5"/>
            <y:Point x="142.23174603174604" y="423.5"/>
          </y:Path>
          <y:LineStyle color="#000000" type="line" width="1.0"/>
          <y:Arrows source="none" target="standard"/>
          <y:BendStyle smoothed="false"/>
        </y:PolyLineEdge>
      </data>
    </edge>
    <edge id="e28" source="n6" target="n8">
      <data key="d10">
        <y:PolyLineEdge>
          <y:Path sx="-15.330739299610869" sy="15.0" tx="0.0" ty="-15.0">
            <y:Point x="87.56904761904762" y="249.0"/>
            <y:Point x="19.965873015873015" y="249.0"/>
            <y:Point x="19.965873015873015" y="465.0"/>
            <y:Point x="29.897222222222222" y="465.0"/>
          </y:Path>
          <y:LineStyle color="#FF0000" type="line" width="1.0"/>
          <y:Arrows source="none" target="t_shape"/>
          <y:BendStyle smoothed="false"/>
        </y:PolyLineEdge>
      </data>
    </edge>
    <edge id="e29" source="n14" target="n0">
      <data key="d10">
        <y:PolyLineEdge>
          <y:Path sx="0.0" sy="-15.0" tx="10.04766536964982" ty="15.0">
            <y:Point x="296.18253968253975" y="306.0"/>
            <y:Point x="267.565873015873" y="306.0"/>
            <y:Point x="267.565873015873" y="164.0"/>
            <y:Point x="213.6286177506022" y="164.0"/>
          </y:Path>
          <y:LineStyle color="#000000" type="line" width="1.0"/>
          <y:Arrows source="none" target="standard"/>
          <y:BendStyle smoothed="false"/>
        </y:PolyLineEdge>
      </data>
    </edge>
    <edge id="e30" source="n13" target="n0">
      <data key="d10">
        <y:PolyLineEdge>
          <y:Path sx="0.0" sy="-15.0" tx="-3.3492217898832735" ty="15.0">
            <y:Point x="174.73174603174604" y="332.0"/>
            <y:Point x="200.23174603174604" y="332.0"/>
          </y:Path>
          <y:LineStyle color="#000000" type="line" width="1.0"/>
          <y:Arrows source="none" target="standard"/>
          <y:BendStyle smoothed="false"/>
        </y:PolyLineEdge>
      </data>
    </edge>
    <edge id="e31" source="n15" target="n0">
      <data key="d10">
        <y:PolyLineEdge>
          <y:Path sx="-14.741666666666674" sy="-15.0" tx="3.3492217898832735" ty="15.0">
            <y:Point x="205.4738095238095" y="338.0"/>
            <y:Point x="206.93015873015872" y="338.0"/>
          </y:Path>
          <y:LineStyle color="#000000" type="line" width="1.0"/>
          <y:Arrows source="none" target="standard"/>
          <y:BendStyle smoothed="false"/>
        </y:PolyLineEdge>
      </data>
    </edge>
    <edge id="e32" source="n14" target="n10">
      <data key="d10">
        <y:PolyLineEdge>
          <y:Path sx="14.74166666666666" sy="15.0" tx="6.8638132295719885" ty="-15.0"/>
          <y:LineStyle color="#000000" type="line" width="1.0"/>
          <y:Arrows source="none" target="standard"/>
          <y:BendStyle smoothed="false"/>
        </y:PolyLineEdge>
      </data>
    </edge>
    <edge id="e33" source="n3" target="n14">
      <data key="d10">
        <y:PolyLineEdge>
          <y:Path sx="16.529182879377412" sy="15.0" tx="-19.655555555555544" ty="-15.0">
            <y:Point x="257.9335479587425" y="326.0"/>
            <y:Point x="276.5269841269842" y="326.0"/>
          </y:Path>
          <y:LineStyle color="#000000" type="line" width="1.0"/>
          <y:Arrows source="none" target="standard"/>
          <y:BendStyle smoothed="false"/>
        </y:PolyLineEdge>
      </data>
    </edge>
    <edge id="e34" source="n3" target="n13">
      <data key="d10">
        <y:PolyLineEdge>
          <y:Path sx="-16.529182879377416" sy="15.0" tx="10.0" ty="-15.0">
            <y:Point x="224.87518219998765" y="344.0"/>
            <y:Point x="184.73174603174604" y="344.0"/>
          </y:Path>
          <y:LineStyle color="#000000" type="line" width="1.0"/>
          <y:Arrows source="none" target="standard"/>
          <y:BendStyle smoothed="false"/>
        </y:PolyLineEdge>
      </data>
    </edge>
    <edge id="e35" source="n3" target="n15">
      <data key="d10">
        <y:PolyLineEdge>
          <y:Path sx="-8.264591439688708" sy="15.0" tx="14.741666666666674" ty="-15.0">
            <y:Point x="233.13977363967638" y="326.0"/>
            <y:Point x="234.95714285714286" y="326.0"/>
          </y:Path>
          <y:LineStyle color="#000000" type="line" width="1.0"/>
          <y:Arrows source="none" target="standard"/>
          <y:BendStyle smoothed="false"/>
        </y:PolyLineEdge>
      </data>
    </edge>
    <edge id="e36" source="n18" target="n16">
      <data key="d10">
        <y:PolyLineEdge>
          <y:Path sx="16.098005836575908" sy="15.0" tx="0.0" ty="-15.0">
            <y:Point x="355.6051486937188" y="101.5"/>
            <y:Point x="383.4186507936508" y="101.5"/>
          </y:Path>
          <y:LineStyle color="#000000" type="line" width="1.0"/>
          <y:Arrows source="none" target="standard"/>
          <y:BendStyle smoothed="false"/>
        </y:PolyLineEdge>
      </data>
    </edge>
    <edge id="e37" source="n16" target="n9">
      <data key="d10">
        <y:PolyLineEdge>
          <y:Path sx="0.0" sy="15.0" tx="13.444552529182857" ty="-15.0">
            <y:Point x="383.4186507936508" y="332.0"/>
            <y:Point x="355.165873015873" y="332.0"/>
            <y:Point x="355.165873015873" y="497.0"/>
            <y:Point x="232.23661602124636" y="497.0"/>
          </y:Path>
          <y:LineStyle color="#000000" type="line" width="1.0"/>
          <y:Arrows source="none" target="standard"/>
          <y:BendStyle smoothed="false"/>
        </y:PolyLineEdge>
      </data>
    </edge>
    <edge id="e38" source="n16" target="n1">
      <data key="d10">
        <y:PolyLineEdge>
          <y:Path sx="19.168421052631572" sy="15.0" tx="31.371595330739297" ty="-15.0">
            <y:Point x="402.58707184628236" y="338.0"/>
            <y:Point x="361.165873015873" y="338.0"/>
            <y:Point x="361.165873015873" y="564.5"/>
            <y:Point x="211.50016675931073" y="564.5"/>
          </y:Path>
          <y:LineStyle color="#000000" type="line" width="1.0"/>
          <y:Arrows source="none" target="standard"/>
          <y:BendStyle smoothed="false"/>
        </y:PolyLineEdge>
      </data>
    </edge>
    <edge id="e39" source="n16" target="n14">
      <data key="d10">
        <y:PolyLineEdge>
          <y:Path sx="-19.168421052631594" sy="15.0" tx="19.655555555555544" ty="-15.0">
            <y:Point x="364.2502297410192" y="326.0"/>
            <y:Point x="315.8380952380953" y="326.0"/>
          </y:Path>
          <y:LineStyle color="#FF0000" type="line" width="1.0"/>
          <y:Arrows source="none" target="t_shape"/>
          <y:BendStyle smoothed="false"/>
        </y:PolyLineEdge>
      </data>
    </edge>
    <edge id="e40" source="n0" target="n17">
      <data key="d10">
        <y:PolyLineEdge>
          <y:Path sx="16.746108949416342" sy="15.0" tx="0.0" ty="-15.0">
            <y:Point x="220.3270613303687" y="158.0"/>
            <y:Point x="302.36587301587304" y="158.0"/>
          </y:Path>
          <y:LineStyle color="#000000" type="line" width="1.0"/>
          <y:Arrows source="none" target="standard"/>
          <y:BendStyle smoothed="false"/>
        </y:PolyLineEdge>
      </data>
    </edge>
    <edge id="e41" source="n17" target="n1">
      <data key="d10">
        <y:PolyLineEdge>
          <y:Path sx="0.0" sy="15.0" tx="6.274319066147854" ty="-15.0">
            <y:Point x="302.36587301587304" y="213.5"/>
            <y:Point x="331.165873015873" y="213.5"/>
            <y:Point x="331.165873015873" y="379.5"/>
            <y:Point x="337.015873015873" y="379.5"/>
            <y:Point x="337.015873015873" y="491.0"/>
            <y:Point x="186.40277777777777" y="491.0"/>
          </y:Path>
          <y:LineStyle color="#000000" type="line" width="1.0"/>
          <y:Arrows source="none" target="standard"/>
          <y:BendStyle smoothed="false"/>
        </y:PolyLineEdge>
      </data>
    </edge>
    <edge id="e42" source="n14" target="n5">
      <data key="d10">
        <y:PolyLineEdge>
          <y:Path sx="-14.74166666666666" sy="15.0" tx="18.928745136186777" ty="-15.0">
            <y:Point x="281.4408730158731" y="411.5"/>
            <y:Point x="197.4462054536471" y="411.5"/>
          </y:Path>
          <y:LineStyle color="#000000" type="line" width="1.0"/>
          <y:Arrows source="none" target="standard"/>
          <y:BendStyle smoothed="false"/>
        </y:PolyLineEdge>
      </data>
    </edge>
    <edge id="e43" source="n15" target="n5">
      <data key="d10">
        <y:PolyLineEdge>
          <y:Path sx="0.0" sy="15.0" tx="3.785749027237358" ty="-15.0">
            <y:Point x="220.21547619047618" y="399.5"/>
            <y:Point x="182.30320934469768" y="399.5"/>
          </y:Path>
          <y:LineStyle color="#000000" type="line" width="1.0"/>
          <y:Arrows source="none" target="standard"/>
          <y:BendStyle smoothed="false"/>
        </y:PolyLineEdge>
      </data>
    </edge>
    <edge id="e44" source="n13" target="n5">
      <data key="d10">
        <y:PolyLineEdge>
          <y:Path sx="0.0" sy="15.0" tx="-3.7857490272373546" ty="-15.0"/>
          <y:LineStyle color="#000000" type="line" width="1.0"/>
          <y:Arrows source="none" target="standard"/>
          <y:BendStyle smoothed="false"/>
        </y:PolyLineEdge>
      </data>
    </edge>
    <edge id="e45" source="n11" target="n7">
      <data key="d10">
        <y:PolyLineEdge>
          <y:Path sx="-10.330739299610897" sy="15.0" tx="14.222276264591414" ty="-15.0">
            <y:Point x="143.91053054165894" y="576.5"/>
            <y:Point x="109.44727626459141" y="576.5"/>
          </y:Path>
          <y:LineStyle color="#000000" type="line" width="1.0"/>
          <y:Arrows source="none" target="standard"/>
          <y:BendStyle smoothed="false"/>
        </y:PolyLineEdge>
      </data>
    </edge>
    <edge id="e46" source="n18" target="n19">
      <data key="d10">
        <y:PolyLineEdge>
          <y:Path sx="-16.098005836575908" sy="15.0" tx="-23.0" ty="-15.0">
            <y:Point x="323.40913702056696" y="96.5"/>
            <y:Point x="36.965873015873015" y="96.5"/>
          </y:Path>
          <y:LineStyle color="#000000" type="line" width="1.0"/>
          <y:Arrows source="none" target="standard"/>
          <y:BendStyle smoothed="false"/>
        </y:PolyLineEdge>
      </data>
    </edge>
    <edge id="e47" source="n19" target="n7">
      <data key="d10">
        <y:PolyLineEdge>
          <y:Path sx="0.0" sy="15.0" tx="-4.740758754863805" ty="-15.0">
            <y:Point x="59.965873015873015" y="532.5"/>
            <y:Point x="90.48424124513619" y="532.5"/>
          </y:Path>
          <y:LineStyle color="#000000" type="line" width="1.0"/>
          <y:Arrows source="none" target="standard"/>
          <y:BendStyle smoothed="false"/>
        </y:PolyLineEdge>
      </data>
    </edge>
    <edge id="e48" source="n4" target="n19">
      <data key="d10">
        <y:PolyLineEdge>
          <y:Path sx="-17.689688715953302" sy="15.0" tx="23.0" ty="-15.0">
            <y:Point x="121.00396207769748" y="269.0"/>
            <y:Point x="82.96587301587302" y="269.0"/>
          </y:Path>
          <y:LineStyle color="#FF0000" type="line" width="1.0"/>
          <y:Arrows source="none" target="t_shape"/>
          <y:BendStyle smoothed="false"/>
        </y:PolyLineEdge>
      </data>
    </edge>
    <edge id="e49" source="n19" target="n6">
      <data key="d10">
        <y:PolyLineEdge>
          <y:Path sx="0.0" sy="-15.0" tx="-9.198443579766518" ty="15.0">
            <y:Point x="59.965873015873015" y="255.0"/>
            <y:Point x="93.56904761904762" y="255.0"/>
            <y:Point x="93.56904761904762" y="218.5"/>
            <y:Point x="93.70115959483665" y="218.5"/>
          </y:Path>
          <y:LineStyle color="#FF0000" type="line" width="1.0"/>
          <y:Arrows source="none" target="t_shape"/>
          <y:BendStyle smoothed="false"/>
        </y:PolyLineEdge>
      </data>
    </edge>
    <edge id="e50" source="n20" target="n18">
      <data key="d10">
        <y:PolyLineEdge>
          <y:Path sx="0.0" sy="15.0" tx="0.0" ty="-15.0"/>
          <y:LineStyle color="#000000" type="line" width="1.0"/>
          <y:Arrows source="none" target="standard"/>
          <y:BendStyle smoothed="false"/>
        </y:PolyLineEdge>
      </data>
    </edge>
    <edge id="e51" source="n21" target="n12">
      <data key="d10">
        <y:PolyLineEdge>
          <y:Path sx="0.0" sy="15.0" tx="0.0" ty="-15.0"/>
          <y:LineStyle color="#FF0000" type="line" width="1.0"/>
          <y:Arrows source="none" target="t_shape"/>
          <y:BendStyle smoothed="false"/>
        </y:PolyLineEdge>
      </data>
    </edge>
    <edge id="e52" source="n22" target="n13">
      <data key="d10">
        <y:PolyLineEdge>
          <y:Path sx="0.0" sy="15.0" tx="-10.0" ty="-15.0">
            <y:Point x="177.23174603174604" y="326.0"/>
            <y:Point x="164.73174603174604" y="326.0"/>
          </y:Path>
          <y:LineStyle color="#FF0000" type="line" width="1.0"/>
          <y:Arrows source="none" target="t_shape"/>
          <y:BendStyle smoothed="false"/>
        </y:PolyLineEdge>
      </data>
    </edge>
  </graph>
  <data key="d7">
    <y:Resources/>
  </data>
</graphml>
