# Supplementary material for: DataXflow: Synergizing data-driven modeling with best parameter fit and optimal control – An efficient data analysis for cancer research
Source: Comput Struct Biotechnol J. 2024 Apr 8;23:1755–72. doi: 10.1016/j.csbj.2024.04.010 (PMC11068525; doi:10.1016/j.csbj.2024.04.010)
Supplement: Supplementary file 2 — Supplementary material. [file mmc2.zip › DataXflow-master/Example/Readme.txt]

The .graphml file is a topology of a gene regulatory network for testing the software pipeline. In order to test also the fitting procedure via the D2D script, a corresponding data.csv file is given with time curves of best values and standard deviations for some of the nodes of the regulatory network. In order to load parameters from a previous run, a PEtab folder with optimized parameters is given as well. For details, please see the mentionend paper.
