# Supplementary material for: DataXflow: Synergizing data-driven modeling with best parameter fit and optimal control – An efficient data analysis for cancer research
Source: Comput Struct Biotechnol J. 2024 Apr 8;23:1755–72. doi: 10.1016/j.csbj.2024.04.010 (PMC11068525; doi:10.1016/j.csbj.2024.04.010)
Supplement: Supplementary file 2 — Supplementary material. [file mmc2.zip › DataXflow-master/Example/data.csv]

time	AURKA_obs	AURKA_obs_std	BAX_obs	BAX_obs_std	CD44_obs	CD44_obs_std	CTNNB1_obs	CTNNB1_obs_std	DYRK2_obs	DYRK2_obs_std	EGFR_obs	EGFR_obs_std	EP300_obs	EP300_obs_std	FBXW7_obs	FBXW7_obs_std	FOS_obs	FOS_obs_std	GSK3B_obs	GSK3B_obs_std	KRAS_obs	KRAS_obs_std	MET_obs	MET_obs_std	MYC_obs	MYC_obs_std	NFE2L2_obs	NFE2L2_obs_std	PIK3CA_obs	PIK3CA_obs_std	STK11_obs	STK11_obs_std	TGFBR1_obs	TGFBR1_obs_std	TPX2_obs	TPX2_obs_std
0	0.5042090283370216	0.18693875598181564	0.4713316370615671	0.15821740992388467	0.4360059534129986	0.15046261230306537	0.3926533918829953	0.1261727756899284	0.557079989040682	0.17405700200636492	0.49352300453203696	0.14677701914882707	0.5556102961504061	0.18685973978724216	0.3744315925524846	0.12256099017237126	0.5093121901618048	0.17705625327318136	0.39298077891136246	0.12725343366087571	0.44537183062312613	0.15035394462255453	0.48865725266847077	0.15620690082182515	0.482836053833424	0.17433596248887084	0.4392626138239038	0.14639832474018255	0.5861274715670657	0.16504674363224955	0.47317794949346703	0.14916766904061984	0.5018957453379093	0.15771368322888824	0.42998443010012954	0.1449947482978345
4	0.4898963591652213	0.17841625245148474	0.4471391024313032	0.14186571378182022	0.4652723525598111	0.15252700497399416	0.46421368503807975	0.14897345710768928	0.5799247013551996	0.15545713867607336	0.47752629578400485	0.14191389473945545	0.642062879442808	0.1676502685215793	0.39385880341869994	0.11216439320954469	0.5043105079923216	0.1801895489184611	0.40323267254513434	0.11867870866768486	0.4502744151568235	0.147564027431069	0.397368562619194	0.12720119995392262	0.37611901809012604	0.1300176397196936	0.42479927190940797	0.1396036642776706	0.5746744893605965	0.17015622364160735	0.4061978665346183	0.13188559524634236	0.5383323134234769	0.15422298716935148	0.47454922005600175	0.1620143658492962
24	0.501571289245363	0.16722117308093518	0.5022801876184235	0.1363547447092986	0.6534914631753896	0.13427659014950613	0.5319001291468762	0.12449927936672235	0.5244942583666962	0.14026755536307944	0.590329388778463	0.136379410914235	0.5879310175328589	0.12742171857487897	0.49556037191549757	0.10351870471568965	0.5499013670306802	0.16256764254370082	0.6010310705125563	0.12930400404677192	0.45044899038590824	0.12898893564057842	0.4275460729061898	0.1034956579659418	0.5088891635449334	0.1561386213294641	0.4270010665602874	0.11888498722616801	0.4342774792891956	0.11842256350413709	0.5469080801262791	0.12953153474575532	0.7169112705403021	0.10308655267610742	0.6433008275420518	0.1239057463538919
72	0.5415042473919008	0.1801513791776228	0.498290018601953	0.15113055848165807	0.5171280879856526	0.13944184710619853	0.46502442946113987	0.14914626634072797	0.4266213060328547	0.1292194718934758	0.6458608791543283	0.18373752040788818	0.5908304135336342	0.16671197258588147	0.5437187862187243	0.179185936931304	0.5534536996357851	0.14715691347150447	0.4584416772676223	0.15048043552621057	0.48443166465706	0.1490300165930129	0.48335930258126747	0.16174981677501923	0.42937872464899607	0.14634447654797242	0.4816463089880291	0.1550134991365681	0.6174374470230919	0.17294667623225848	0.5329782061312014	0.17370747697300212	0.5809618966312844	0.17232337668445324	0.5646617654158442	0.1780826677743668
