# Supplementary material for: DataXflow: Synergizing data-driven modeling with best parameter fit and optimal control – An efficient data analysis for cancer research
Source: Comput Struct Biotechnol J. 2024 Apr 8;23:1755–72. doi: 10.1016/j.csbj.2024.04.010 (PMC11068525; doi:10.1016/j.csbj.2024.04.010)
Supplement: Supplementary file 2 — Supplementary material. [file mmc2.zip › DataXflow-master/README.md]

# DataXflow
DataXflow is a software pipeline for data-driven modelling and optimal external stimuli calculation developed by the Bioinformatics chair of the Julius-Maximilians-University-Wuerzburg. 
For an extensive investigation and modelling of experimental data, the pipeline integrates different tools ranging from best parameter fitting (D2D) to optimal external stimuli calculation (optimal control) into a graphical user interface (JimenaE), which makes data analysis easier since specific programming skills are reduced. 

You can find the original JimenaE software, which allows also other analysis, like dynamic simulations and network stability. These networks are represented as graphs. A more detailed explanation of JimenaE can be found here:
https://www.biozentrum.uni-wuerzburg.de/bioinfo/computing/jimenae/

DataXflow is bridges the usage of JimenaE and D2D.
D2D allows to translate a graph modelling the interaction of agents of a network used by JimenaE into model equations and fit their paramters to experimental data.
The added graphical user inferfaces help with the generation of files needed for the usage of D2D. 
You can find the D2D software here: https://github.com/Data2Dynamics/d2d.

To further analyze an optimal intervention for the network to steer it from an inital state to a desired state, the external stimuli framework is intergrated into DataXflow in order to exploit the information encoded into the fitted parameters puposefully. The original work about external stimuli can be found here https://opus.bibliothek.uni-wuerzburg.de/frontdoor/index/index/docId/17436.

For detailed explanations, please see the corresponding paper, available under ..., in course of which this pipeline was developed. If you use DataXflow or inspires you for further research, we are happy if you cite our paper.

## Installation
Downloading this respository provided in the master branch gives you access to the complete JimenaE software 
including the additions needed for working with D2D and external stimuli. The JimenaE.jar file can be used like any other executable file, openenig the JimenaE GUI.
