# Supplementary material for: DataXflow: Synergizing data-driven modeling with best parameter fit and optimal control – An efficient data analysis for cancer research
Source: Comput Struct Biotechnol J. 2024 Apr 8;23:1755–72. doi: 10.1016/j.csbj.2024.04.010 (PMC11068525; doi:10.1016/j.csbj.2024.04.010)
Supplement: Supplementary file 2 — Supplementary material. [file mmc2.zip › DataXflow-master/data_preparation/Readme.txt]

In this folder, example scripts are provided to generate the data for the fitting process from raw data, like single cell data. The scripts output a csv file with the best values and standard deviation for some nodes of the topology and the time points. For an example, please see the data.csv in the Example folder.
