# Supplementary material for: DataXflow: Synergizing data-driven modeling with best parameter fit and optimal control – An efficient data analysis for cancer research
Source: Comput Struct Biotechnol J. 2024 Apr 8;23:1755–72. doi: 10.1016/j.csbj.2024.04.010 (PMC11068525; doi:10.1016/j.csbj.2024.04.010)
Supplement: Supplementary file 2 — Supplementary material. [file mmc2.zip › DataXflow-master/external_stimuli/backward.m]

function [ p ] = backward( df_x,cmx,u,x,xd,OCP )
%Calculates the adjoint p according to the derivative of the Lagrange
%function dL(x,u,p)/dx=0 with respect to x, see corresponding paper for details
%numNodes x time steps matrix p, row i corresponds to the node i, column j
%corresponds to the time step j, entry (i,j) corresponds to the value of p
%for the node i at time step j.
%Input: numNodes x numNodes matrix df_x of function
%handles, the derivatives of f with respect to x, see createJacobian for
%details, as well as for cmx denoting the nonzero elements of df_x, 
%external stimuli u, state x and desired state xd, see main Variables for
%details.

N=OCP.numNodes;
dt=OCP.timeInterval;
Nt=round(OCP.timeHorizon/dt);                                                   %Number of time steps
numNoi=OCP.DataNoi(:,1);                                                        %Index of the number of interest
wNoi=OCP.DataNoi(:,3);                                                          %Weights of the nodes of interest in the target functional
xd=xd(:,2:Nt+1);                                                                %Desired state of the nodes of interest                                          
x=x(:,2:Nt+1);                                                                  %State
u=u(:,2:Nt);                                                                    %External stimuli
p=zeros(N,Nt);                                                                  %Initialize adjoint equation

p(numNoi,:)=wNoi.*(x(numNoi,:)-xd);                                                         
   
nonzeroel=find(cmx(1,:));                                                       %Find the nonzero elements of the Jacobian
for j=Nt-1:-1:1                                                                 %Loop over all time steps backwards starting from Nt-1 because of the final time condition p(T)=x-xd
    eval_deriv=cmx;                                                             %Set the derivatives which are equal zero to zero and the other equal 1
    eval_deriv(nonzeroel)=cellfun(@(c) c(x(:,j)',u(:,j)'),df_x(1,nonzeroel));   %Substitute the ones with the value of the corresponding non-zero derivative, evaluate the Jacobi matrix at (x(:,j),u(:,j)), the values of x and u at time j, cellfun(@(c) c(x,u),df_x) applies the argument (x,u) to each function handle df_x{i,j}
    eval_deriv=sparse(reshape(eval_deriv,[N,N])');                              %Reshape vector to a matrix and transform it into a sparse one
    p(:,j)=p(:,j)+p(:,j+1)+dt*eval_deriv(:,:)'*p(:,j+1);                        %Solve adjoint equation backward in time with an explicit Euler scheme   
end

end
