# Supplementary material for: DataXflow: Synergizing data-driven modeling with best parameter fit and optimal control – An efficient data analysis for cancer research
Source: Comput Struct Biotechnol J. 2024 Apr 8;23:1755–72. doi: 10.1016/j.csbj.2024.04.010 (PMC11068525; doi:10.1016/j.csbj.2024.04.010)
Supplement: Supplementary file 2 — Supplementary material. [file mmc2.zip › DataXflow-master/external_stimuli/get_xd.m]

function [ xd ] = get_xd(OCP)
%get_xd creates a matrix in whose rows the desired activity levels of the
%node of interest is given as a constant function over time, see main for details.

Nt=round(OCP.timeHorizon/OCP.timeInterval);         %Number of time steps
numNoi=OCP.DataNoi(:,1);                            %Index of nodes of interest
desVal=OCP.DataNoi(:,2);                            %Desired values of the activity levels of the nodes of interest

for i=1:max(size(numNoi))                           %loop over all nodes of interest
    xd(i,:)=desVal(i)*ones(1,Nt+1);                 
end
end
