# Supplementary material for: DataXflow: Synergizing data-driven modeling with best parameter fit and optimal control – An efficient data analysis for cancer research
Source: Comput Struct Biotechnol J. 2024 Apr 8;23:1755–72. doi: 10.1016/j.csbj.2024.04.010 (PMC11068525; doi:10.1016/j.csbj.2024.04.010)
Supplement: Supplementary file 2 — Supplementary material. [file mmc2.zip › DataXflow-master/src/jimena/weightsCalculator/gui/TableModel/Control.java]

package jimena.weightsCalculator.gui.TableModel;

/**
 * Used for saving Regulations/Controls and if the should be considered(if Active).
 * @author Jan Krause
 *
 */
public class Control {
	
	public enum Regulation { up, down}
	
	//private int nodeNumber;
	private String nodeName;
	private Regulation regulation = Regulation.up; //(up|down)
	private boolean isActive = true;
	
	public Control(String nodeName, Regulation regulation) {
		//this.nodeNumber = nodeNumber;
		this.nodeName = nodeName;
		this.regulation = regulation;
	}
	
	/*public int getNodeNumber() {
		return this.nodeNumber;
	}*/

	public String getNodeName() {
		return this.nodeName;
	}
	
	public Regulation getRegulation() {
		return this.regulation;
	}
	
	/**
	 * If the Control should be considered.
	 * @return True if it should be considered. Otherwise False.
	 */
	public boolean getIsActive() {
		return this.isActive;
	}
	
	public void setActive(boolean value) {
		this.isActive = value;
	}
	
}
