# Supplementary material for: DataXflow: Synergizing data-driven modeling with best parameter fit and optimal control – An efficient data analysis for cancer research
Source: Comput Struct Biotechnol J. 2024 Apr 8;23:1755–72. doi: 10.1016/j.csbj.2024.04.010 (PMC11068525; doi:10.1016/j.csbj.2024.04.010)
Supplement: Supplementary file 3 — Supplementary material. [file mmc3.zip]

Archive with 7 entries (6 files):
- Supplement/
- Supplement/PEtab.zip
- __MACOSX/Supplement/._PEtab.zip
- Supplement/data.csv
- __MACOSX/Supplement/._data.csv
- Supplement/H358_topology.graphml
- __MACOSX/Supplement/._H358_topology.graphml
